# Supplementary material for: Microarray Analyses and Comparisons of Upper or Lower Flanks of Rice Shoot Base Preceding Gravitropic Bending
Source: PLoS One. 2013 Sep 5;8(9):e74646. doi: 10.1371/journal.pone.0074646 (PMC3764065; doi:10.1371/journal.pone.0074646)
Supplement: Table S1 — Annotated list transcripts altered both at 0.5 h and 6 h after horizontal reorientation. Significant fold changes in transcripts were log transformed. (XLS) [file pone.0074646.s007.xls]

## Sheet: MapManExport
BinCode	BinName	id	type	description	Group_6_hour_down - Group_6_hour_up	Group_half_hour_down - Group_half_hour_up
3.1.1.2	minor CHO metabolism.raffinose family.galactinol synthases.putative	os.2677.1.s1_at	Transcript	(loc_os07g48830):12007.m09092 protein galactinol synthase 3, putative, expressed	1.92925	0.52847
4.9	glycolysis.glyceraldehyde 3-phosphate dehydrogenase	affx-os_gapdh_m_at	Transcript	(loc_os08g03290):12008.m04472 protein glyceraldehyde-3-phosphate dehydrogenase, cytosolic, putative, expressed	0.548419	0.535068
4.13	glycolysis.PK	os.57474.1.s1_x_at	Transcript	(loc_os04g58110):12004.m10693 protein pyruvate kinase, cytosolic isozyme, putative, expressed	0.679687	0.577343
9.2.1	mitochondrial electron transport / ATP synthesis.NADH-DH.type II.internal matrix	os.44475.1.s1_x_at	Transcript	(loc_os07g37730):12007.m08023 protein rotenone-insensitive NADH-ubiquinone oxidoreductase, mitochondrial precursor, putative, expressed	0.679472	0.651341
9.2.1	mitochondrial electron transport / ATP synthesis.NADH-DH.type II.internal matrix	os.44475.1.s1_at	Transcript	(loc_os07g37730):12007.m08023 protein rotenone-insensitive NADH-ubiquinone oxidoreductase, mitochondrial precursor, putative, expressed	0.545885	0.674144
10.2.1	cell wall.cellulose synthesis.cellulose synthase	os.10183.1.s1_at	Transcript	(loc_os05g08370):12005.m05354 protein CESA1 - cellulose synthase, expressed	0.964997	0.779193
13.1.5.3.1	amino acid metabolism.synthesis.serine-glycine-cysteine group.cysteine.OASTL	os.47876.1.a1_x_at	Transcript	(loc_os01g74650):12001.m13490 protein cysteine synthase, mitochondrial precursor, putative, expressed	0.535149	0.597467
16.1.5	secondary metabolism.isoprenoids.terpenoids	osaffx.28405.2.s1_x_at	Transcript	(loc_os07g11790):12007.m05633 protein terpene synthase 7, putative, expressed	0.558044	0.540602
16.8.3	secondary metabolism.flavonoids.dihydroflavonols	os.55206.1.a1_at	Transcript	(loc_os02g56720):12002.m33929 protein dihydroflavonol-4-reductase, putative, expressed	0.568033	0.726201
17.2.3	hormone metabolism.auxin.induced-regulated-responsive-activated	os.51408.1.s1_at	Transcript	(loc_os09g37490):12009.m60289 protein OsSAUR54 - Auxin-responsive SAUR gene family member, expressed	3.20989	1.5648
17.2.3	hormone metabolism.auxin.induced-regulated-responsive-activated	osaffx.6505.1.s1_at	Transcript	MULTIPLE HITS: (loc_os09g37446,loc_os09g37440) loc_os09g37446: 12009.m60140 protein expressed proteinloc_os09g37440: 12009.m60312 protein OsSAUR49 - Auxin-responsive SAUR gene family member	2.88781	1.60098
17.2.3	hormone metabolism.auxin.induced-regulated-responsive-activated	osaffx.15562.1.s1_s_at	Transcript	(loc_os06g22870):12006.m06940 protein OsIAA21 - Auxin-responsive Aux/IAA gene family member, expressed	0.546932	0.518228
17.2.3	hormone metabolism.auxin.induced-regulated-responsive-activated	os.50785.1.s1_at	Transcript	(loc_os09g37500):12009.m06697 protein OsSAUR55 - Auxin-responsive SAUR gene family member, expressed	2.15036	1.0029
17.2.3	hormone metabolism.auxin.induced-regulated-responsive-activated	osaffx.30169.1.s1_at	Transcript	(loc_os09g37430):12009.m06690 protein OsSAUR48 - Auxin-responsive SAUR gene family member	3.34739	1.95812
17.2.3	hormone metabolism.auxin.induced-regulated-responsive-activated	osaffx.18028.1.s1_at	Transcript	(loc_os09g37460):12009.m06693 protein OsSAUR51 - Auxin-responsive SAUR gene family member, expressed	2.54985	1.25848
17.2.3	hormone metabolism.auxin.induced-regulated-responsive-activated	osaffx.28989.1.s1_s_at	Transcript	(loc_os08g02520):12008.m04396 protein OsSAUR31 - Auxin-responsive SAUR gene family member, expressed	1.65891	0.649497
17.2.3	hormone metabolism.auxin.induced-regulated-responsive-activated	os.47975.1.s1_at	Transcript	(loc_os09g37369):12009.m60291 protein OsSAUR41 - Auxin-responsive SAUR gene family member, expressed	1.44948	0.543236
17.2.3	hormone metabolism.auxin.induced-regulated-responsive-activated	os.18493.1.s1_at	Transcript	(loc_os09g37480):12009.m06695 protein OsSAUR53 - Auxin-responsive SAUR gene family member, expressed	2.0723	0.634079
17.6.1.2	hormone metabolism.gibberelin.synthesis-degradation.ent-kaurene synthase	os.21776.1.s1_at	Transcript	(loc_os02g36140):12002.m08701 protein ent-kaurene synthase B, chloroplast precursor, putative, expressed	0.612583	0.521815
20.1	stress.biotic	os.19861.1.s1_at	Transcript	(loc_os07g03730):12007.m04843 protein pathogenesis-related protein 1 precursor, putative, expressed	0.848093	0.914218
26.4	misc.beta 1,3 glucan hydrolases	os.11198.3.s1_x_at	Transcript	(loc_os07g43940):12007.m08617 protein glucan endo-1,3-beta-glucosidase 4 precursor, putative, expressed	0.590166	0.554945
26.10	misc.cytochrome P450	os.33604.1.s1_a_at	Transcript	(loc_os07g33480):12007.m07608 protein taxane 10-beta-hydroxylase, putative, expressed	0.672595	0.526574
26.12	misc.peroxidases	os.1131.2.s1_x_at	Transcript	(loc_os06g16350):12006.m06348 protein peroxidase 11 precursor, putative, expressed	0.670394	0.545109
26.21	misc.protease inhibitor/seed storage/lipid transfer protein (LTP) family protein	os.10171.1.s1_at	Transcript	(loc_os03g01300):12003.m101723 protein cortical cell-delineating protein precursor, putative, expressed	0.531998	0.547049
26.28	misc.GDSL-motif lipase	osaffx.24802.1.s1_at	Transcript	(loc_os02g50000):12002.m10034 protein GDSL-like Lipase/Acylhydrolase family protein, expressed	0.700292	0.603207
27.3.37	RNA.regulation of transcription.AS2,Lateral Organ Boundaries Gene Family	osaffx.17516.1.s1_at	Transcript	(loc_os08g44940):12008.m08465 protein LOB domain protein 16, putative	1.67018	0.797019
27.3.40	RNA.regulation of transcription.Aux/IAA family	osaffx.15562.1.s1_s_at	Transcript	(loc_os06g22870):12006.m06940 protein OsIAA21 - Auxin-responsive Aux/IAA gene family member, expressed	0.546932	0.518228
29.4.1.57	protein.postranslational modification.kinase.receptor like cytoplasmatic kinase VII	os.12549.1.s1_s_at	Transcript	MULTIPLE HITS: (loc_os12g01740,loc_os11g01740) loc_os12g01740: 12012.m04177 protein BRASSINOSTEROID INSENSITIVE 1-associated receptor kinase 1 precursor, putative, expressedloc_os11g01740: 12011.m04375 protein BRASSINOSTEROID INSENSITIVE 1-associated receptor kinase 1 precursor, putative, expressed	0.535851	0.578855
30.3	signalling.calcium	os.4784.1.s1_at	Transcript	(loc_os09g31040):12009.m06222 protein EF hand family protein, expressed	0.593616	0.522958
33.2	development.late embryogenesis abundant	os.42977.1.s1_at	Transcript	(loc_os01g73720):12001.m13399 protein transposon protein, putative, unclassified, expressed	0.816908	0.510775
34.18	transport.unspecified anions	os.18879.1.s1_at	Transcript	(loc_os12g37840):12012.m07570 protein boron transporter 1, putative, expressed	0.67701	0.62805
35.2	not assigned.unknown	os.5031.1.s1_at	Transcript	(loc_os12g36830):12012.m07468 protein pathogenesis-related protein 10, putative, expressed	0.536082	0.635912
35.2	not assigned.unknown	os.46616.1.s1_at	Transcript	(loc_os10g41999):12010.m06955 protein expressed protein	0.87309	0.765848
35.2	not assigned.unknown	osaffx.6505.1.s1_at	Transcript	MULTIPLE HITS: (loc_os09g37446,loc_os09g37440) loc_os09g37446: 12009.m60140 protein expressed proteinloc_os09g37440: 12009.m60312 protein OsSAUR49 - Auxin-responsive SAUR gene family member	2.88781	1.60098
35.2	not assigned.unknown	affx-os_gapdh_5_at	Transcript	NO_MATCH	0.66706	0.724978
35.2	not assigned.unknown	osaffx.13763.1.s1_at	Transcript	NO_MATCH	0.527898	0.756325
35.2	not assigned.unknown	osaffx.25978.1.s1_at	Transcript	(loc_os04g11120):12004.m06359 protein expressed protein	0.530471	0.596441
35.2	not assigned.unknown	os.12191.1.s1_s_at	Transcript	NO_MATCH	0.813081	0.625331
35.2	not assigned.unknown	os.38806.1.a1_x_at	Transcript	(loc_os06g04230):12006.m05152 protein expressed protein	1.39186	0.543649
35.2	not assigned.unknown	os.606.1.s1_at	Transcript	(loc_os06g04220):12006.m05151 protein expressed protein	2.64563	0.863576
35.2	not assigned.unknown	os.8018.1.s1_x_at	Transcript	(loc_os05g13940):12005.m05807 protein early nodulin 75 protein, putative, expressed	0.697968	0.688487
35.2	not assigned.unknown	os.11821.1.s1_at	Transcript	NO_MATCH	0.544782	0.526389
35.2	not assigned.unknown	osaffx.25847.1.s1_at	Transcript	NO_MATCH	1.2966	1.32842
35.2	not assigned.unknown	os.57475.1.s1_x_at	Transcript	NO_MATCH	0.517702	0.595135
35.2	not assigned.unknown	osaffx.9099.1.s1_x_at	Transcript	NO_MATCH	0.565517	0.551735
35.2	not assigned.unknown	os.28011.1.s1_at	Transcript	(loc_os06g29730):12006.m07517 protein expressed protein	0.520198	0.900991
35.2	not assigned.unknown	osaffx.25974.1.s1_at	Transcript	(loc_os04g10940):12004.m06342 protein expressed protein	0.664045	0.710738
35.3	not assigned.disagreeing hits	os.53285.1.s1_x_at	Transcript	MULTIPLE DISAGREEING HITS: (loc_os08g29770,loc_os08g29780) loc_os08g29770: 12008.m06979 protein endoglucanase precursor, putative, expressedloc_os08g29770: 12008.m06979 protein endoglucanase precursor, putative, expressedloc_os08g29780: 12008.m06980 protein expressed protein	0.802592	1.34019
