# Supplementary material for: Microarray Analyses and Comparisons of Upper or Lower Flanks of Rice Shoot Base Preceding Gravitropic Bending
Source: PLoS One. 2013 Sep 5;8(9):e74646. doi: 10.1371/journal.pone.0074646 (PMC3764065; doi:10.1371/journal.pone.0074646)
Supplement: Table S2 — Annotated list of transcripts altered only at 0.5 h after gravistimulation. Significant fold changes in transcripts were log transformed. (XLS) [file pone.0074646.s008.xls]

## Sheet: MapManExport
BinCode	BinName	id	type	description	0.5_hour_lower vs 0.5_hour_upper	6_hour_lower vs 6_hour_upper
1.1.1.2	PS.lightreaction.photosystem II.PSII polypeptide subunits	os.28301.1.s1_at	Transcript	(loc_os07g05360):12007.m05000 protein photosystem II 10 kDa polypeptide, chloroplast precursor, putative, expressed	0.74074	0.0101067
1.3.2	PS.calvin cyle.rubisco small subunit	os.28218.1.s1_x_at	Transcript	(loc_os12g19394):12012.m73909 protein ribulose bisphosphate carboxylase small chain C, chloroplast precursor, putative, expressed	0.5649	-0.296718
4.7	glycolysis.aldolase	os.8999.3.s1_x_at	Transcript	(loc_os01g67860):12001.m12890 protein fructose-bisphosphate aldolase cytoplasmic isozyme, putative, expressed	0.555094	0.427192
4.14	glycolysis.PEPCase	os.2450.3.s1_x_at	Transcript	(loc_os02g14770):12002.m06721 protein phosphoenolpyruvate carboxylase 1, putative, expressed	0.508543	0.317877
10.2.1	cell wall.cellulose synthesis.cellulose synthase	os.10178.1.s1_a_at	Transcript	(loc_os07g24190):12007.m06697 protein CESA3 - cellulose synthase, expressed	0.651247	0.492691
10.7	cell wall.modification	os.22839.1.s1_at	Transcript	(loc_os06g48200):12006.m09346 protein xyloglucan endotransglucosylase/hydrolase protein 23 precursor, putative, expressed	0.650203	0.263213
10.7	cell wall.modification	os.46631.1.s1_x_at	Transcript	(loc_os10g39840):12010.m06755 protein xyloglucan endotransglucosylase/hydrolase protein 32 precursor, putative, expressed	0.528442	-0.863586
16.1.5	secondary metabolism.isoprenoids.terpenoids	os.53402.1.s1_at	Transcript	(loc_os12g30824):12012.m06893 protein ent-kaurene synthase B, chloroplast precursor, putative, expressed	0.710033	0.00090626
16.2	secondary metabolism.phenylpropanoids	osaffx.5156.1.s1_at	Transcript	(loc_os06g49660):12006.m09490 protein taxadien-5-alpha-ol O-acetyltransferase, putative, expressed	0.723871	-0.118401
16.2.1.1	secondary metabolism.phenylpropanoids.lignin biosynthesis.PAL	os.28397.1.s1_at	Transcript	(loc_os02g41650):12002.m09201 protein phenylalanine ammonia-lyase, putative, expressed	0.590905	0.194627
16.8.4	secondary metabolism.flavonoids.flavonols	os.28435.4.s1_x_at	Transcript	(loc_os10g40934):12010.m50385 protein flavonol synthase/flavanone 3-hydroxylase, putative, expressed	0.55882	0.475665
16.8.5	secondary metabolism.flavonoids.isoflavonols	os.23151.1.s1_at	Transcript	(loc_os01g13610):12001.m07969 protein isoflavone reductase homolog IRL, putative, expressed	0.514455	-0.386603
16.10	secondary metabolism.simple phenols	os.54291.1.s1_at	Transcript	(loc_os11g42200):12011.m08056 protein laccase LAC2-1, putative, expressed	0.504887	-0.210154
16.10	secondary metabolism.simple phenols	os.17659.1.s1_at	Transcript	(loc_os12g15680):12012.m05528 protein L-ascorbate oxidase precursor, putative, expressed	0.693425	-0.176328
17.6.1.1	hormone metabolism.gibberelin.synthesis-degradation.copalyl diphosphate synthase	os.27751.1.s1_at	Transcript	(loc_os02g36210):12002.m08708 protein ent-kaurene synthase A, chloroplast precursor, putative, expressed	0.655141	-0.18117
17.6.1.1	hormone metabolism.gibberelin.synthesis-degradation.copalyl diphosphate synthase	os.16233.1.s1_a_at	Transcript	(loc_os04g09900):12004.m06242 protein ent-kaurene synthase A, chloroplast precursor, putative, expressed	0.622915	0.304092
17.6.1.3	hormone metabolism.gibberelin.synthesis-degradation.ent-kaurene oxidase	os.57506.1.s1_at	Transcript	(loc_os06g37300):12006.m08265 protein ent-kaurene oxidase, putative, expressed	0.801815	0.290135
17.8.1	hormone metabolism.salicylic acid.synthesis-degradation	os.11831.1.s1_at	Transcript	(loc_os06g13560):12006.m06071 protein benzoate carboxyl methyltransferase, putative, expressed	0.569608	-0.434161
18.13	Co-factor and vitamine metabolism.isochorismatase	osaffx.12089.1.s1_at	Transcript	(loc_os02g17620):12002.m07005 protein expressed protein	0.580924	0.210077
19.3	tetrapyrrole synthesis.GSA	os.2821.1.a1_at	Transcript	(loc_os02g02210):12002.m05571 protein aminotransferase y4uB, putative, expressed	0.800811	0.119842
20.1	stress.biotic	os.37717.1.a1_s_at	Transcript	(loc_os05g15770):12005.m05985 protein xylanase inhibitor protein 2 precursor, putative, expressed	0.996582	0.349889
20.2.1	stress.abiotic.heat	osaffx.25169.1.s1_s_at	Transcript	(loc_os03g20730):12003.m07480 protein chaperone protein dnaJ, putative, expressed	0.627404	0.0358691
20.2.99	stress.abiotic.unspecified	os.2209.1.s1_at	Transcript	(loc_os08g08980):12008.m05033 protein germin-like protein subfamily 1 member 7 precursor, putative, expressed	0.873089	0.264184
20.2.99	stress.abiotic.unspecified	os.2210.1.s1_at	Transcript	(loc_os08g08970):12008.m05032 protein germin-like protein subfamily 1 member 11 precursor, putative, expressed	0.536692	0.146441
20.2.99	stress.abiotic.unspecified	os.8188.1.s1_s_at	Transcript	(loc_os07g47620):12007.m08977 protein universal stress protein, putative, expressed	0.504223	-0.218489
21.2	redox.ascorbate and glutathione	osaffx.24693.1.s1_at	Transcript	(loc_os02g42890):12002.m09324 protein cytochrome b561, putative, expressed	0.561743	0.181544
21.6	redox.dismutases and catalases	os.156.2.s1_x_at	Transcript	(loc_os06g51150):12006.m09638 protein catalase isozyme B, putative, expressed	0.623804	0.418073
26.4	misc.beta 1,3 glucan hydrolases	os.7947.1.s1_x_at	Transcript	(loc_os05g31140):12005.m07348 protein lichenase-2 precursor, putative, expressed	0.83511	0.149259
26.4	misc.beta 1,3 glucan hydrolases	os.7551.1.s1_at	Transcript	(loc_os01g71474):12001.m13190 protein lichenase-2 precursor, putative, expressed	0.618002	-0.016465
26.4	misc.beta 1,3 glucan hydrolases	os.7947.1.s1_a_at	Transcript	(loc_os05g31140):12005.m07348 protein lichenase-2 precursor, putative, expressed	0.791909	0.164848
26.7	misc.oxidases - copper, flavone etc.	osaffx.7566.1.s1_at	Transcript	(loc_os12g12470):12012.m05221 protein NADP-dependent oxidoreductase P1, putative, expressed	0.523306	0.211424
26.7	misc.oxidases - copper, flavone etc.	osaffx.7566.1.s1_s_at	Transcript	(loc_os12g12470):12012.m05221 protein NADP-dependent oxidoreductase P1, putative, expressed	0.535979	-0.0131681
26.9	misc.glutathione S transferases	os.11962.1.s1_at	Transcript	MULTIPLE HITS: (loc_os09g29200,loc_os09g29210) loc_os09g29200: 12009.m06071 protein glutathione S-transferase, putative, expressedloc_os09g29210: 12009.m06072 protein PUP1, putative, expressed	0.562853	0.0400266
26.10	misc.cytochrome P450	os.46718.1.s1_at	Transcript	(loc_os10g08319):12010.m04183 protein cytochrome P450 76B1, putative, expressed	0.665047	0.34611
26.10	misc.cytochrome P450	os.14951.1.s1_at	Transcript	(loc_os08g39730):12008.m07953 protein cytochrome P450 76C2, putative, expressed	0.552403	0.427717
26.10	misc.cytochrome P450	os.38113.2.s1_at	Transcript	(loc_os07g11739):12007.m05627 protein cytochrome P450 71D10, putative, expressed	0.761348	-0.720674
26.10	misc.cytochrome P450	os.34962.1.s1_at	Transcript	(loc_os01g38110):12001.m10096 protein cytochrome P450 76C4, putative, expressed	0.94901	-0.0717631
26.10	misc.cytochrome P450	os.30746.1.s1_at	Transcript	(loc_os07g11870):12007.m05641 protein cytochrome P450 71D10, putative, expressed	0.827283	0.0259767
26.12	misc.peroxidases	os.15894.1.a1_a_at	Transcript	(loc_os01g73170):12001.m13346 protein peroxidase 12 precursor, putative, expressed	1.05207	0.346074
26.16	misc.myrosinases-lectin-jacalin	os.57456.1.s1_x_at	Transcript	(loc_os01g24710):12001.m08937 protein salt stress-induced protein, putative, expressed	0.914621	0.237598
26.19	misc.plastocyanin-like	os.11477.1.s1_at	Transcript	(loc_os03g63390):12003.m11207 protein chemocyanin precursor, putative, expressed	0.514658	0.484475
27.1.19	RNA.processing.ribonucleases	os.11018.1.s1_at	Transcript	(loc_os08g33710):12008.m07361 protein ribonuclease 3 precursor, putative, expressed	0.522611	0.121999
27.3.11	RNA.regulation of transcription.C2H2 zinc finger family	os.55921.1.s1_at	Transcript	(loc_os03g32220):12003.m08466 protein zinc-finger protein 1, putative, expressed	0.527923	-0.135476
27.3.11	RNA.regulation of transcription.C2H2 zinc finger family	os.10411.1.s1_at	Transcript	(loc_os01g62190):12001.m12342 protein PEThy, putative, expressed	0.527097	-0.0698451
27.3.27	RNA.regulation of transcription.NAC domain transcription factor family	os.56173.1.s1_at	Transcript	(loc_os04g45340):12004.m09487 protein expressed protein	0.519671	0.144178
27.3.32	RNA.regulation of transcription.WRKY domain transcription factor family	os.30634.1.s1_at	Transcript	(loc_os01g51690):12001.m11347 protein OsWRKY26 - Superfamily of rice TFs having WRKY and zinc finger domains, expressed	0.670428	-0.0993567
27.3.37	RNA.regulation of transcription.AS2,Lateral Organ Boundaries Gene Family	os.22577.2.s1_x_at	Transcript	(loc_os01g32770):12001.m09596 protein seed specific protein Bn15D17A, putative, expressed	0.530066	0.451856
27.4	RNA.RNA binding	os.37660.1.s1_at	Transcript	(loc_os04g54870):12004.m35211 protein RNA recognition motif containing protein, putative, expressed	0.521696	0.227004
28.1	DNA.synthesis/chromatin structure	os.855.1.s1_at	Transcript	(loc_os01g03730):12001.m07011 protein nuclease PA3, putative, expressed	0.719903	-0.0882004
28.1	DNA.synthesis/chromatin structure	os.33674.1.s1_at	Transcript	(loc_os04g54390):12004.m10330 protein nuclease PA3, putative, expressed	0.785189	0.266433
28.1.3	DNA.synthesis/chromatin structure.histone	os.10411.1.s1_at	Transcript	(loc_os01g62190):12001.m12342 protein PEThy, putative, expressed	0.527097	-0.0698451
28.99	DNA.unspecified	os.9700.1.s1_at	Transcript	MULTIPLE HITS: (loc_os08g28970,loc_os08g28980) loc_os08g28970: 12008.m06901 protein expressed proteinloc_os08g28980: 12008.m06902 protein RNA exonuclease 4, putative, expressed	0.6152	-0.0474487
29.3.4.3	protein.targeting.secretory pathway.vacuole	os.50784.1.s1_at	Transcript	(loc_os05g51570):12005.m09219 protein vacuolar processing enzyme precursor, putative, expressed	0.507699	-0.00451139
29.4	protein.postranslational modification	os.27751.1.s1_at	Transcript	(loc_os02g36210):12002.m08708 protein ent-kaurene synthase A, chloroplast precursor, putative, expressed	0.655141	-0.18117
29.4	protein.postranslational modification	os.8095.1.s1_at	Transcript	(loc_os03g22050):12003.m07608 protein CBL-interacting serine/threonine-protein kinase 15, putative, expressed	0.642397	0.0422138
29.4.1.57	protein.postranslational modification.kinase.receptor like cytoplasmatic kinase VII	os.49796.1.s1_at	Transcript	(loc_os04g51030):12004.m10000 protein wall-associated kinase 1, putative, expressed	0.507553	-0.491611
29.5	protein.degradation	os.27588.2.s1_at	Transcript	(loc_os07g38280):12007.m079723 protein insulin-degrading enzyme, putative, expressed	0.591087	-0.10692
29.5.1	protein.degradation.subtilases	os.26810.1.a1_s_at	Transcript	(loc_os02g16940):12002.m06937 protein peptidase/ subtilase, putative, expressed	0.565166	-0.737909
29.5.3	protein.degradation.cysteine protease	os.11707.1.a1_at	Transcript	(loc_os03g54130):12003.m10379 protein cysteine protease 1 precursor, putative, expressed	0.701812	-0.630272
29.5.5	protein.degradation.serine protease	os.17659.1.s1_at	Transcript	(loc_os12g15680):12012.m05528 protein L-ascorbate oxidase precursor, putative, expressed	0.693425	-0.176328
29.5.7	protein.degradation.metalloprotease	os.27588.2.s1_at	Transcript	(loc_os07g38280):12007.m079723 protein insulin-degrading enzyme, putative, expressed	0.591087	-0.10692
30.1	signalling.in sugar and nutrient physiology	osaffx.15374.1.s1_s_at	Transcript	(loc_os06g11700):12006.m05887 protein phi-1-like phosphate-induced protein, putative, expressed	0.510083	0.377039
30.2.25	signalling.receptor kinases.wall associated kinase	osaffx.26237.1.s1_at	Transcript	(loc_os04g29770):12004.m08083 protein protein kinase, putative	0.504905	-0.0650809
30.2.25	signalling.receptor kinases.wall associated kinase	os.15516.1.s1_at	Transcript	(loc_os04g30240):12004.m08130 protein OsWAK60 - OsWAK receptor-like protein kinase, expressed	0.63179	-0.271081
30.2.25	signalling.receptor kinases.wall associated kinase	os.49796.1.s1_at	Transcript	(loc_os04g51030):12004.m10000 protein wall-associated kinase 1, putative, expressed	0.507553	-0.491611
30.3	signalling.calcium	os.49662.1.s1_at	Transcript	(loc_os09g31000):12009.m06218 protein EF hand family protein, expressed	0.656892	-0.483711
31.1	cell.organisation	os.57471.1.s1_x_at	Transcript	(loc_os03g61970):12003.m11076 protein actin-3, putative, expressed	0.573587	0.461141
33.1	development.storage proteins	os.11489.4.s1_x_at	Transcript	MULTIPLE HITS: (loc_os02g15169,loc_os02g15178) loc_os02g15169: 12002.m06760 protein glutelin type-B 1 precursor, putative, expressedloc_os02g15178: 12002.m06761 protein glutelin type-B 1 precursor, putative, expressed	0.68684	0.420983
33.2	development.late embryogenesis abundant	os.42975.1.s1_x_at	Transcript	(loc_os01g73730):12001.m13400 protein transposon protein, putative, unclassified, expressed	0.562671	0.260158
33.99	development.unspecified	os.56173.1.s1_at	Transcript	(loc_os04g45340):12004.m09487 protein expressed protein	0.519671	0.144178
34.10	transport.nucleotides	os.11962.1.s1_at	Transcript	MULTIPLE HITS: (loc_os09g29200,loc_os09g29210) loc_os09g29200: 12009.m06071 protein glutathione S-transferase, putative, expressedloc_os09g29210: 12009.m06072 protein PUP1, putative, expressed	0.562853	0.0400266
34.13	transport.peptides and oligopeptides	os.4978.1.s1_at	Transcript	(loc_os03g54000):12003.m10366 protein oligopeptide transporter 3, putative, expressed	0.662525	0.268074
34.99	transport.misc	osaffx.16512.1.s1_s_at	Transcript	(loc_os07g31884):12007.m07454 protein transparent testa 12 protein, putative, expressed	0.548972	0.377728
35.1	not assigned.no ontology	os.9473.2.s2_a_at	Transcript	MULTIPLE HITS: (loc_os05g51420,loc_os05g51410) loc_os05g51420: 12005.m27650 protein hypersensitive-induced response protein, putative, expressedloc_os05g51410: 12005.m09207 protein expressed protein	0.655917	0.255835
35.1	not assigned.no ontology	osaffx.9719.1.s1_x_at	Transcript	(loc_os01g08380):12001.m07463 protein 10-deacetylbaccatin III 10-O-acetyltransferase, putative, expressed	0.617132	-0.122047
35.1	not assigned.no ontology	osaffx.23222.1.s1_s_at	Transcript	(loc_os01g13090):12001.m42535 protein nucleic acid binding protein, putative, expressed	0.722925	0.492324
35.1	not assigned.no ontology	os.49580.1.s2_at	Transcript	(loc_os12g19304):12012.m05882 protein quinolinate synthetase A protein, expressed	0.579965	0.0936148
35.1	not assigned.no ontology	osaffx.26991.1.s1_at	Transcript	(loc_os05g23924):12005.m28045 protein hydrolase, hydrolyzing O-glycosyl compounds, putative, expressed	0.508442	0.437121
35.1	not assigned.no ontology	os.46314.1.s1_x_at	Transcript	(loc_os05g08660):12005.m05381 protein retrotransposon protein, putative, unclassified	0.576998	-0.197809
35.1	not assigned.no ontology	os.34496.1.s1_at	Transcript	(loc_os03g61500):12003.m11032 protein PGPS/D12, putative, expressed	1.01821	-0.199507
35.1	not assigned.no ontology	os.8403.1.s1_s_at	Transcript	MULTIPLE HITS: (loc_os12g03470,loc_os11g03730) loc_os12g03470: 12012.m073752 protein alpha-N-arabinofuranosidase A precursor, putative, expressedloc_os11g03730: 12011.m04569 protein alpha-N-arabinofuranosidase A precursor, putative, expressed	0.570459	0.079416
35.1	not assigned.no ontology	osaffx.3113.1.s1_s_at	Transcript	(loc_os03g02514):12003.m05792 protein catalytic/ hydrolase, putative, expressed	0.537388	0.302831
35.1.19	not assigned.no ontology.C2 domain-containing protein	os.8901.1.s1_at	Transcript	(loc_os02g22130):12002.m07451 protein GTPase activating protein, putative, expressed	0.668352	0.494655
35.2	not assigned.unknown	os.46398.1.s1_s_at	Transcript	(loc_os01g05650):12001.m07196 protein metallothionein-like protein type 2, putative, expressed	0.509404	0.428942
35.2	not assigned.unknown	os.9473.2.s2_a_at	Transcript	MULTIPLE HITS: (loc_os05g51420,loc_os05g51410) loc_os05g51420: 12005.m27650 protein hypersensitive-induced response protein, putative, expressedloc_os05g51410: 12005.m09207 protein expressed protein	0.655917	0.255835
35.2	not assigned.unknown	os.20289.1.s1_at	Transcript	NO_MATCH	0.523669	-0.674439
35.2	not assigned.unknown	os.4152.1.s1_at	Transcript	(loc_os10g41980):12010.m06954 protein expressed protein	0.749791	0.367609
35.2	not assigned.unknown	os.12880.1.s1_s_at	Transcript	(loc_os12g43510):12012.m08124 protein expressed protein	0.623641	0.456972
35.2	not assigned.unknown	os.12549.1.s1_at	Transcript	NO_MATCH	0.507012	0.286887
35.2	not assigned.unknown	osaffx.26357.1.s1_at	Transcript	(loc_os04g36830):12004.m08723 protein expressed protein	0.589664	-0.0535852
35.2	not assigned.unknown	os.9778.1.s1_at	Transcript	(loc_os07g45570):12007.m08775 protein expressed protein	0.526297	-0.306971
35.2	not assigned.unknown	osaffx.31223.1.s1_at	Transcript	(loc_os11g30290):12011.m06938 protein PHD finger-like domain-containing protein 5A, putative	0.514941	-0.220393
35.2	not assigned.unknown	os.4708.1.s1_at	Transcript	(loc_os05g08554):12005.m83859 protein expressed protein	0.609322	0.368766
35.2	not assigned.unknown	os.12430.1.s1_at	Transcript	NO_MATCH	0.694132	0.055263
35.2	not assigned.unknown	osaffx.32082.1.s1_at	Transcript	(loc_os12g38370):12012.m07623 protein expressed protein	0.503435	0.475025
35.2	not assigned.unknown	osaffx.32282.1.a1_at	Transcript	NO_MATCH	0.665458	-0.625297
35.2	not assigned.unknown	osaffx.32340.1.a1_at	Transcript	NO_MATCH	0.701335	-0.537318
35.2	not assigned.unknown	os.27908.1.a1_at	Transcript	(loc_os04g11050):12004.m06352 protein expressed protein	0.696512	0.371568
35.2	not assigned.unknown	os.55253.1.s1_at	Transcript	(loc_os05g11610):12005.m05630 protein expressed protein	0.57107	0.0553183
35.2	not assigned.unknown	os.46584.1.s1_at	Transcript	(loc_os06g05120):12006.m05241 protein expressed protein	0.514871	0.394744
35.2	not assigned.unknown	os.46849.1.s1_at	Transcript	(loc_os10g25230):12010.m05473 protein ZIM motif family protein, expressed	0.531364	-0.4221
35.2	not assigned.unknown	os.5469.1.s1_at	Transcript	(loc_os05g38264):12005.m83868 protein expressed protein	0.657816	0.267749
35.2	not assigned.unknown	os.165.1.s1_at	Transcript	(loc_os12g36880):12012.m07473 protein major pollen allergen Bet v 1-D/H, putative, expressed	0.565979	0.330977
35.2	not assigned.unknown	os.27874.2.s1_x_at	Transcript	(loc_os05g48840):12005.m08955 protein expressed protein	0.693408	0.27444
35.2	not assigned.unknown	os.5523.1.s1_x_at	Transcript	(loc_os01g05650):12001.m07196 protein metallothionein-like protein type 2, putative, expressed	0.614268	0.419534
35.2	not assigned.unknown	os.22995.1.s1_at	Transcript	NO_MATCH	0.546371	0.390405
35.2	not assigned.unknown	os.9700.1.s1_at	Transcript	MULTIPLE HITS: (loc_os08g28970,loc_os08g28980) loc_os08g28970: 12008.m06901 protein expressed proteinloc_os08g28980: 12008.m06902 protein RNA exonuclease 4, putative, expressed	0.6152	-0.0474487
35.2	not assigned.unknown	os.19385.1.s1_at	Transcript	(loc_os01g52730):12001.m11446 protein expressed protein	0.524895	-0.388071
35.2	not assigned.unknown	os.49602.1.a1_at	Transcript	(loc_os07g40900):12007.m08330 protein vegetative cell wall protein gp1 precursor, putative, expressed	0.513986	0.0662779
35.2	not assigned.unknown	osaffx.17575.1.s1_x_at	Transcript	NO_MATCH	0.552662	0.303321
35.2	not assigned.unknown	os.4881.1.s1_s_at	Transcript	(loc_os07g41600):12007.m08396 protein expressed protein	0.573417	0.379864
35.2	not assigned.unknown	os.6861.1.s1_at	Transcript	(loc_os09g23590):12009.m05516 protein expressed protein	0.535734	-0.236477
35.2	not assigned.unknown	osaffx.26295.2.s1_at	Transcript	(loc_os04g32830):12004.m08380 protein expressed protein	0.530525	0.323571
35.2	not assigned.unknown	osaffx.32282.1.s1_at	Transcript	NO_MATCH	0.504204	-0.627976
35.2	not assigned.unknown	os.15557.1.s1_at	Transcript	NO_MATCH	0.548648	-0.145411
35.2	not assigned.unknown	osaffx.14641.1.s1_at	Transcript	(loc_os05g11620):12005.m05631 protein expressed protein	0.635547	0.0732026
35.2	not assigned.unknown	os.51741.1.s1_at	Transcript	(loc_os05g25920):12005.m06883 protein expressed protein	0.645448	-0.164338
35.2	not assigned.unknown	os.57464.1.s1_x_at	Transcript	NO_MATCH	0.572018	0.340282
35.2	not assigned.unknown	os.32714.1.s1_at	Transcript	(loc_os03g17870):12003.m07212 protein metallothionein-like protein 1, putative, expressed	0.739616	0.158919
