# Supplementary material for: Microarray Analyses and Comparisons of Upper or Lower Flanks of Rice Shoot Base Preceding Gravitropic Bending
Source: PLoS One. 2013 Sep 5;8(9):e74646. doi: 10.1371/journal.pone.0074646 (PMC3764065; doi:10.1371/journal.pone.0074646)
Supplement: Table S3 — Annotated list of transcripts altered only at 6 h after gravistimulation. Significant fold changes in transcripts were log transformed. (XLS) [file pone.0074646.s009.xls]

## Sheet: MapManExport
BinCode	BinName	id	type	description	0.5_hour_down vs 0.5_hour_up	6_hour_down vs 6_hour_up
1.1.1.1	PS.lightreaction.photosystem II.LHC-II	os.5869.1.s1_a_at	Transcript	(loc_os04g38410):12004.m08831 protein chlorophyll a-b binding protein CP24, chloroplast precursor, putative, expressed	0.0518784	0.572495
1.1.1.1	PS.lightreaction.photosystem II.LHC-II	os.12296.1.s1_at	Transcript	(loc_os03g39610):12003.m09047 protein chlorophyll a-b binding protein, chloroplast precursor, putative, expressed	0.165673	0.591867
1.1.1.1	PS.lightreaction.photosystem II.LHC-II	os.5869.3.s1_x_at	Transcript	(loc_os04g38410):12004.m08831 protein chlorophyll a-b binding protein CP24, chloroplast precursor, putative, expressed	0.0373393	0.631912
1.1.2.2	PS.lightreaction.photosystem I.PSI polypeptide subunits	os.26751.1.s1_s_at	Transcript	MULTIPLE HITS: (loc_os04g16760,loc_os10g38229) loc_os04g16760: 12004.m06852 protein photosystem I P700 chlorophyll a apoprotein A1, putative, expressedloc_os10g38229: 12010.m06603 protein photosystem I P700 chlorophyll a apoprotein A1, putative	0.120744	0.686654
1.1.5.2	PS.lightreaction.other electron carrier (ox/red).ferredoxin	os.28002.1.s1_at	Transcript	(loc_os08g35710):12008.m07560 protein expressed protein	-0.00138722	1.01191
1.1.40	PS.lightreaction.cyclic electron flow-chlororespiration	os.25587.3.s1_x_at	Transcript	(loc_os03g63010):12003.m11173 protein plastid terminal oxidase, putative, expressed	0.224687	0.608322
1.2.4	PS.photorespiration.glycine cleavage	os.8488.1.s1_s_at	Transcript	(loc_os10g37180):12010.m06515 protein glycine cleavage system H protein, mitochondrial precursor, putative, expressed	0.0174271	0.534696
2.1.2.1	major CHO metabolism.synthesis.starch.AGPase	os.4166.1.s1_at	Transcript	(loc_os05g50380):12005.m09107 protein glucose-1-phosphate adenylyltransferase large subunit, chloroplast precursor, putative, expressed	0.153272	0.658606
2.1.2.4	major CHO metabolism.synthesis.starch.debranching	osaffx.23081.1.s1_at	Transcript	(loc_os09g29404):12009.m60231 protein glycogen operon protein glgX, putative, expressed	-0.0761824	1.27511
2.2.1.3.2	major CHO metabolism.degradation.sucrose.invertases.cell wall	os.47792.1.s1_at	Transcript	(loc_os02g01590):12002.m05509 protein beta-fructofuranosidase 1 precursor, putative, expressed	-0.0470768	0.968032
2.2.1.3.2	major CHO metabolism.degradation.sucrose.invertases.cell wall	os.9416.1.s1_at	Transcript	(loc_os02g33110):12002.m08404 protein beta-fructofuranosidase, insoluble isoenzyme 1 precursor, putative, expressed	0.136429	1.06172
2.2.1.3.3	major CHO metabolism.degradation.sucrose.invertases.vacuolar	os.47792.1.s1_at	Transcript	(loc_os02g01590):12002.m05509 protein beta-fructofuranosidase 1 precursor, putative, expressed	-0.0470768	0.968032
3.1.1.2	minor CHO metabolism.raffinose family.galactinol synthases.putative	os.11323.1.s1_at	Transcript	(loc_os03g20120):12003.m07424 protein galactinol synthase 3, putative, expressed	0.274669	0.562493
3.1.2.2	minor CHO metabolism.raffinose family.raffinose synthases.putative	os.18257.1.s1_at	Transcript	(loc_os07g10840):12007.m05539 protein stachyose synthase precursor, putative, expressed	-0.0411129	0.692208
3.2.2	minor CHO metabolism.trehalose.TPP	os.38485.1.s1_at	Transcript	(loc_os03g26910):12003.m08023 protein expressed protein	0.0660338	0.505032
3.2.2	minor CHO metabolism.trehalose.TPP	os.2884.1.s1_at	Transcript	(loc_os10g40550):12010.m06822 protein trehalose-phosphate phosphatase, putative, expressed	-0.025538	0.920607
3.4.5	minor CHO metabolism.myo-inositol.inositol phosphatase	os.8893.1.s1_at	Transcript	(loc_os03g39000):12003.m35303 protein inositol monophosphatase 3, putative, expressed	0.402059	0.624722
3.5	minor CHO metabolism.others	os.5560.1.s1_at	Transcript	(loc_os01g62870):12001.m12407 protein aldose reductase, putative, expressed	0.104387	0.5515
3.5	minor CHO metabolism.others	os.46569.1.s1_at	Transcript	(loc_os10g02490):12010.m03668 protein NAD(P)H-dependent oxidoreductase, putative, expressed	0.238747	0.510239
3.5	minor CHO metabolism.others	os.7452.1.s1_at	Transcript	MULTIPLE HITS: (loc_os05g38219,loc_os05g38230) loc_os05g38219: 12005.m83895 protein expressed proteinloc_os05g38230: 12005.m27865 protein aldose reductase, putative, expressed	0.0565827	0.518485
4.2	glycolysis.PGM	os.50437.1.s1_at	Transcript	(loc_os03g50480):12003.m10039 protein phosphoglucomutase, cytoplasmic 2, putative, expressed	-0.0257029	0.846446
4.11	glycolysis.phosphoglycerate mutase	os.4899.1.s1_a_at	Transcript	(loc_os01g60190):12001.m12150 protein 2,3-bisphosphoglycerate-independent phosphoglycerate mutase, putative, expressed	0.289755	0.559867
5.2	fermentation.PDC	os.4683.1.s1_at	Transcript	(loc_os05g39310):12005.m27883 protein pyruvate decarboxylase isozyme 1, putative, expressed	0.343187	1.85966
5.3	fermentation.ADH	os.15058.1.s1_at	Transcript	(loc_os10g07229):12010.m04111 protein alcohol dehydrogenase 2, putative, expressed	0.259198	0.621703
5.3	fermentation.ADH	os.15058.2.s1_at	Transcript	(loc_os10g07229):12010.m04111 protein alcohol dehydrogenase 2, putative, expressed	-0.112244	0.628042
5.10	fermentation.aldehyde dehydrogenase	os.5012.1.s1_at	Transcript	(loc_os01g40860):12001.m10354 protein retinal dehydrogenase 1, putative, expressed	0.106376	2.07375
5.10	fermentation.aldehyde dehydrogenase	os.18249.1.s1_at	Transcript	(loc_os04g45720):12004.m09523 protein aldehyde dehydrogenase 3B1, putative, expressed	0.136137	1.47121
8.1.4	TCA / org. transformation.TCA.IDH	os.5124.1.s1_s_at	Transcript	MULTIPLE HITS: (loc_os05g49770,loc_os05g49760) loc_os05g49770: 12005.m09047 protein CTP synthase, putative, expressedloc_os05g49760: 12005.m09046 protein isocitrate dehydrogenase, putative, expressed	0.0753147	1.05218
8.1.4	TCA / org. transformation.TCA.IDH	os.5124.1.s1_at	Transcript	MULTIPLE HITS: (loc_os05g49770,loc_os05g49760) loc_os05g49770: 12005.m09047 protein CTP synthase, putative, expressedloc_os05g49760: 12005.m09046 protein isocitrate dehydrogenase, putative, expressed	0.227408	1.28866
9.2.2	mitochondrial electron transport / ATP synthesis.NADH-DH.type II.external	os.53929.1.s1_at	Transcript	(loc_os05g26660):12005.m06958 protein expressed protein	0.0687405	0.959711
9.4	mitochondrial electron transport / ATP synthesis.alternative oxidase	os.25587.1.s1_at	Transcript	MULTIPLE HITS: (loc_os04g57310,loc_os04g57320) loc_os04g57310: 12004.m10616 protein PBng143, putative, expressedloc_os04g57320: 12004.m10617 protein immutans protein, putative, expressed	-0.0848066	1.18085
9.4	mitochondrial electron transport / ATP synthesis.alternative oxidase	os.25587.1.s1_s_at	Transcript	MULTIPLE HITS: (loc_os04g57310,loc_os04g57320) loc_os04g57310: 12004.m10616 protein PBng143, putative, expressedloc_os04g57320: 12004.m10617 protein immutans protein, putative, expressed	-0.0849235	1.11023
10.1.2	cell wall.precursor synthesis.UGE	os.9547.1.s1_at	Transcript	(loc_os08g28730):12008.m06878 protein UDP-glucose 4-epimerase GEPI48, putative, expressed	-0.0277429	1.13794
10.1.3	cell wall.precursor synthesis.AXS	os.4743.1.s1_at	Transcript	(loc_os01g73790):12001.m13406 protein bifunctional polymyxin resistance arnA protein, putative, expressed	-0.0257964	0.612026
10.1.4	cell wall.precursor synthesis.UGD	os.5016.1.s1_at	Transcript	(loc_os03g55070):12003.m10422 protein UDP-glucose 6-dehydrogenase, putative, expressed	-0.0813411	0.572324
10.1.4	cell wall.precursor synthesis.UGD	os.20425.1.s1_at	Transcript	(loc_os12g25700):12012.m06394 protein UDP-glucose 6-dehydrogenase, putative, expressed	0.397418	0.709887
10.1.4	cell wall.precursor synthesis.UGD	os.10473.1.s1_at	Transcript	(loc_os12g25690):12012.m06393 protein UDP-glucose 6-dehydrogenase, putative, expressed	-0.00806078	0.654472
10.1.5	cell wall.precursor synthesis.UXS	os.9835.1.s1_a_at	Transcript	(loc_os01g62020):12001.m150441 protein UDP-glucuronic acid decarboxylase 1, putative, expressed	0.0977275	0.62578
10.1.5	cell wall.precursor synthesis.UXS	os.46115.1.s1_at	Transcript	MULTIPLE HITS: (loc_os05g29974,loc_os05g29990) loc_os05g29974: 12005.m07233 protein monoglyceride lipase, putative, expressedloc_os05g29990: 12005.m07235 protein UDP-glucuronic acid decarboxylase 1, putative, expressed	0.0118224	0.556892
10.2	cell wall.cellulose synthesis	osaffx.20285.2.s1_at	Transcript	(loc_os05g43530):12005.m08480 protein CSLC7 - cellulose synthase-like family C, expressed	0.168734	0.979751
10.2	cell wall.cellulose synthesis	os.10855.1.s1_at	Transcript	(loc_os03g56060):12003.m10517 protein CSLC9 - cellulose synthase-like family C, expressed	-0.00140483	0.730985
10.2	cell wall.cellulose synthesis	osaffx.6015.1.s1_at	Transcript	(loc_os08g33740):12008.m07364 protein CSLA11 - cellulose synthase-like family A, expressed	0.111765	1.16353
10.2	cell wall.cellulose synthesis	os.15705.1.s1_x_at	Transcript	(loc_os05g43530):12005.m08480 protein CSLC7 - cellulose synthase-like family C, expressed	0.0461623	0.866801
10.2	cell wall.cellulose synthesis	os.15633.1.s1_at	Transcript	(loc_os10g35460):12010.m06370 protein COBRA-like protein 4 precursor, putative, expressed	0.286499	0.7911
10.2	cell wall.cellulose synthesis	os.29016.1.s1_at	Transcript	(loc_os01g56130):12001.m11769 protein CSLC1 - cellulose synthase-like family C, expressed	-0.13804	0.966016
10.2.1	cell wall.cellulose synthesis.cellulose synthase	os.4857.1.s1_at	Transcript	(loc_os03g62090):12003.m11087 protein CESA5 - cellulose synthase, expressed	-0.0794981	0.504329
10.2.1	cell wall.cellulose synthesis.cellulose synthase	os.10926.1.s1_at	Transcript	(loc_os07g14850):12007.m05929 protein CESA6 - cellulose synthase, expressed	-0.114992	0.588775
10.2.1	cell wall.cellulose synthesis.cellulose synthase	os.9709.2.s1_at	Transcript	(loc_os08g06380):12008.m04777 protein CSLF6 - cellulose synthase-like family F; beta1,3;1,4 glucan synthase, expressed	-0.176889	1.15656
10.2.1	cell wall.cellulose synthesis.cellulose synthase	os.10176.1.s1_at	Transcript	(loc_os07g10770):12007.m05532 protein CESA8 - cellulose synthase, expressed	0.0611207	0.554371
10.2.1	cell wall.cellulose synthesis.cellulose synthase	os.14979.1.s1_at	Transcript	(loc_os03g59340):12003.m10832 protein CESA2 - cellulose synthase, expressed	0.484539	0.661209
10.2.2	cell wall.cellulose synthesis.COBRA	os.7609.1.s1_at	Transcript	(loc_os05g32110):12005.m07444 protein COBRA-like protein 4 precursor, putative, expressed	0.0720895	0.558497
10.3	cell wall.hemicellulose synthesis	osaffx.4795.1.s1_at	Transcript	(loc_os06g10980):12006.m05815 protein fucosyltransferase 7, putative, expressed	-0.0449001	0.620551
10.3	cell wall.hemicellulose synthesis	os.51937.1.s1_a_at	Transcript	(loc_os07g09670):12007.m05422 protein galactosyltransferase/ transferase, transferring hexosyl groups, putative, expressed	-0.187078	0.55799
10.5.1	cell wall.cell wall proteins.AGPs	osaffx.15160.1.s1_s_at	Transcript	(loc_os05g48890):12005.m08960 protein fasciclin-like arabinogalactan protein 7 precursor, putative, expressed	-0.0605138	0.579508
10.5.1	cell wall.cell wall proteins.AGPs	os.54871.1.s1_at	Transcript	(loc_os08g39270):12008.m07908 protein fasciclin-like arabinogalactan protein 7 precursor, putative, expressed	0.000394497	1.09012
10.5.1	cell wall.cell wall proteins.AGPs	os.55554.1.s1_at	Transcript	(loc_os08g38270):12008.m07812 protein fasciclin-like arabinogalactan protein 10 precursor, putative, expressed	-0.0504981	0.552899
10.5.1	cell wall.cell wall proteins.AGPs	os.50508.1.s1_at	Transcript	(loc_os06g30920):12006.m07634 protein AGP16, putative, expressed	-0.0774611	1.24366
10.5.1	cell wall.cell wall proteins.AGPs	osaffx.6066.1.s1_s_at	Transcript	(loc_os08g38270):12008.m07812 protein fasciclin-like arabinogalactan protein 10 precursor, putative, expressed	0.302988	0.580348
10.5.1	cell wall.cell wall proteins.AGPs	os.53704.1.s1_x_at	Transcript	(loc_os05g48900):12005.m08961 protein fasciclin-like arabinogalactan protein 7 precursor, putative, expressed	0.00312591	0.667953
10.5.1	cell wall.cell wall proteins.AGPs	osaffx.15160.1.s1_at	Transcript	(loc_os05g48890):12005.m08960 protein fasciclin-like arabinogalactan protein 7 precursor, putative, expressed	-0.161735	0.507708
10.5.1	cell wall.cell wall proteins.AGPs	os.12412.1.s1_at	Transcript	(loc_os02g16500):12002.m06893 protein AGP16, putative, expressed	-0.174262	1.32512
10.5.3	cell wall.cell wall proteins.LRR	os.54530.1.s1_at	Transcript	(loc_os06g49100):12006.m09434 protein LRX2, putative, expressed	-0.138351	0.765198
10.5.3	cell wall.cell wall proteins.LRR	os.54530.1.s1_x_at	Transcript	(loc_os06g49100):12006.m09434 protein LRX2, putative, expressed	-0.107713	0.776698
10.5.3	cell wall.cell wall proteins.LRR	os.20265.2.s1_at	Transcript	(loc_os01g41120):12001.m10381 protein protein binding protein, putative, expressed	-0.159721	1.14629
10.5.3	cell wall.cell wall proteins.LRR	os.20265.1.s1_x_at	Transcript	(loc_os01g41120):12001.m10381 protein protein binding protein, putative, expressed	-0.233345	1.47244
10.5.5	cell wall.cell wall proteins.RGP	os.5039.1.s1_at	Transcript	(loc_os03g40270):12003.m09110 protein alpha-1,4-glucan-protein synthase, putative, expressed	0.154626	0.580449
10.6.1	cell wall.degradation.cellulases and beta -1,4-glucanases	os.54551.1.s1_at	Transcript	(loc_os09g23084):12009.m05465 protein endoglucanase 1 precursor, putative, expressed	0.0452348	0.580647
10.6.1	cell wall.degradation.cellulases and beta -1,4-glucanases	osaffx.26423.1.s1_at	Transcript	(loc_os04g41970):12004.m09171 protein glycoside transferase, six-hairpin, subgroup, putative, expressed	0.121153	0.778966
10.6.2	cell wall.degradation.mannan-xylose-arabinose-fucose	os.10006.2.s1_x_at	Transcript	(loc_os01g47400):12001.m43123 protein hydrolase, hydrolyzing O-glycosyl compounds, putative, expressed	0.228271	0.888944
10.6.2	cell wall.degradation.mannan-xylose-arabinose-fucose	os.2075.1.s1_at	Transcript	(loc_os01g19220):12001.m08459 protein beta-D-xylosidase, putative, expressed	-0.180777	1.87911
10.6.3	cell wall.degradation.pectate lyases and polygalacturonases	osaffx.15187.1.s1_at	Transcript	(loc_os05g50960):12005.m09163 protein polygalacturonase, putative, expressed	0.077365	0.996399
10.6.3	cell wall.degradation.pectate lyases and polygalacturonases	os.21183.1.s1_at	Transcript	(loc_os11g43750):12011.m08210 protein polygalacturonase, putative, expressed	-0.0374301	0.998379
10.6.3	cell wall.degradation.pectate lyases and polygalacturonases	os.51088.1.s1_at	Transcript	(loc_os04g05050):12004.m05807 protein pectate lyase 8 precursor, putative, expressed	-0.126288	1.72492
10.6.3	cell wall.degradation.pectate lyases and polygalacturonases	os.9731.1.s1_at	Transcript	(loc_os12g36810):12012.m07466 protein polygalacturonase, putative, expressed	-0.103777	1.09588
10.6.3	cell wall.degradation.pectate lyases and polygalacturonases	os.8458.1.s1_s_at	Transcript	(loc_os04g05050):12004.m05807 protein pectate lyase 8 precursor, putative, expressed	-0.0758001	1.16616
10.6.3	cell wall.degradation.pectate lyases and polygalacturonases	os.32727.1.s1_at	Transcript	MULTIPLE HITS: (loc_os01g43490,loc_os01g43480) loc_os01g43490: 12001.m10611 protein polygalacturonase precursor, putative, expressedloc_os01g43480: 12001.m10610 protein ATP binding protein, putative, expressed	0.330335	0.950453
10.6.3	cell wall.degradation.pectate lyases and polygalacturonases	osaffx.3726.1.s1_at	Transcript	(loc_os04g05050):12004.m05807 protein pectate lyase 8 precursor, putative, expressed	-0.136383	1.72881
10.7	cell wall.modification	os.11354.1.s1_at	Transcript	(loc_os04g51460):12004.m10042 protein xyloglucan endotransglucosylase/hydrolase protein 15 precursor, putative, expressed	-0.366957	1.98072
10.7	cell wall.modification	os.4644.1.s1_at	Transcript	(loc_os01g60770):12001.m12205 protein alpha-expansin 10 precursor, putative, expressed	0.100304	1.11992
10.7	cell wall.modification	os.9967.2.s1_x_at	Transcript	(loc_os07g34580):12007.m079700 protein xyloglucan endotransglucosylase/hydrolase protein 8 precursor, putative, expressed	0.0349968	0.783711
10.7	cell wall.modification	os.7602.1.s1_at	Transcript	(loc_os02g44108):12002.m09448 protein beta-expansin 4 precursor, putative, expressed	0.204056	1.73845
10.7	cell wall.modification	os.7428.1.s1_at	Transcript	(loc_os06g44470):12006.m08975 protein pollen allergen Phl p 2 precursor, putative, expressed	0.0584118	1.12073
10.7	cell wall.modification	os.28030.1.s1_s_at	Transcript	(loc_os06g48160):12006.m09342 protein xyloglucan endotransglucosylase/hydrolase protein 23 precursor, putative, expressed	-0.310842	0.691331
10.7	cell wall.modification	os.28030.1.s1_at	Transcript	(loc_os06g48160):12006.m09342 protein xyloglucan endotransglucosylase/hydrolase protein 23 precursor, putative, expressed	-0.1213	0.940601
10.7	cell wall.modification	os.25564.1.s1_at	Transcript	(loc_os02g46910):12002.m09727 protein xyloglucan endotransglucosylase/hydrolase protein 30 precursor, putative, expressed	0.0533352	0.539859
10.7	cell wall.modification	os.6786.1.s1_a_at	Transcript	(loc_os10g40720):12010.m06840 protein beta-expansin 1a precursor, putative, expressed	0.0330427	0.51461
10.7	cell wall.modification	osaffx.12459.1.s1_at	Transcript	(loc_os02g42650):12002.m09300 protein beta-expansin 3 precursor, putative, expressed	0.155018	0.800584
10.7	cell wall.modification	os.54957.1.s1_at	Transcript	(loc_os04g44780):12004.m101594 protein rare lipoprotein A like double-psi beta-barrel containing protein, expressed	-0.0998144	0.810945
10.7	cell wall.modification	os.4613.1.s1_at	Transcript	(loc_os02g51040):12002.m10138 protein alpha-expansin 15 precursor, putative, expressed	-0.0315899	1.5523
10.7	cell wall.modification	os.9967.1.s1_at	Transcript	(loc_os07g34580):12007.m079700 protein xyloglucan endotransglucosylase/hydrolase protein 8 precursor, putative, expressed	-0.219355	0.798859
10.7	cell wall.modification	os.2404.1.s1_at	Transcript	(loc_os10g40700):12010.m06838 protein beta-expansin 1a precursor, putative, expressed	0.247312	0.89103
10.7	cell wall.modification	os.50825.1.s1_s_at	Transcript	(loc_os05g39990):12005.m08176 protein alpha-expansin 1 precursor, putative, expressed	0.0936745	0.833985
10.8.1	cell wall.pectin*esterases.PME	os.20317.1.s1_at	Transcript	MULTIPLE HITS: (loc_os08g34900,loc_os08g34910) loc_os08g34900: 12008.m07479 protein pectinesterase PPE8B precursor, putative, expressedloc_os08g34910: 12008.m07480 protein pectinesterase-3 precursor, putative, expressed	-0.101853	0.837611
10.8.1	cell wall.pectin*esterases.PME	os.32108.2.s1_x_at	Transcript	(loc_os01g21034):12001.m08587 protein pectinesterase-2 precursor, putative, expressed	0.0941759	0.806409
10.8.1	cell wall.pectin*esterases.PME	osaffx.27525.1.s1_x_at	Transcript	(loc_os06g09340):12006.m05653 protein pectinesterase U1 precursor, putative, expressed	0.131954	0.73935
10.8.1	cell wall.pectin*esterases.PME	os.32108.1.s1_s_at	Transcript	(loc_os01g21034):12001.m08587 protein pectinesterase-2 precursor, putative, expressed	-0.107433	0.851224
10.8.1	cell wall.pectin*esterases.PME	os.11456.1.s1_at	Transcript	MULTIPLE HITS: (loc_os07g47830,loc_os07g47820) loc_os07g47830: 12007.m08998 protein pectinesterase-1 precursor, putative, expressedloc_os07g47820: 12007.m08997 protein acad10 protein, putative, expressed	-0.0610799	0.951073
11.1.9	lipid metabolism.FA synthesis and FA elongation.long chain fatty acid CoA ligase	os.56290.1.s1_at	Transcript	(loc_os11g35400):12011.m07392 protein acyl CoA synthetase, putative, expressed	0.0759219	0.65747
11.1.10	lipid metabolism.FA synthesis and FA elongation.beta ketoacyl CoA synthase	os.9286.1.s1_s_at	Transcript	(loc_os06g39750):12006.m08512 protein fatty acid elongase, putative, expressed	-0.0925928	0.539242
11.1.10	lipid metabolism.FA synthesis and FA elongation.beta ketoacyl CoA synthase	os.7669.1.s1_at	Transcript	(loc_os03g26530):12003.m07989 protein acyltransferase, putative, expressed	-0.255644	1.19981
11.1.10	lipid metabolism.FA synthesis and FA elongation.beta ketoacyl CoA synthase	os.10251.1.s1_at	Transcript	(loc_os10g33370):12010.m06165 protein acyltransferase, putative, expressed	-0.072543	0.687954
11.1.10	lipid metabolism.FA synthesis and FA elongation.beta ketoacyl CoA synthase	os.9286.1.s1_at	Transcript	(loc_os06g39750):12006.m08512 protein fatty acid elongase, putative, expressed	-0.158908	0.844295
11.1.10	lipid metabolism.FA synthesis and FA elongation.beta ketoacyl CoA synthase	os.46477.1.s1_at	Transcript	(loc_os10g28060):12010.m05689 protein fatty acid elongase, putative, expressed	0.0117283	0.586763
11.1.10	lipid metabolism.FA synthesis and FA elongation.beta ketoacyl CoA synthase	os.54509.1.s1_at	Transcript	(loc_os09g19650):12009.m05173 protein expressed protein	0.288856	0.997525
11.1.15	lipid metabolism.FA synthesis and FA elongation.ACP desaturase	os.18462.1.s1_at	Transcript	(loc_os03g30950):12003.m08350 protein acyl-desaturase, chloroplast precursor, putative, expressed	0.174342	0.546038
11.1.15	lipid metabolism.FA synthesis and FA elongation.ACP desaturase	os.9534.1.s1_at	Transcript	(loc_os01g65830):12001.m12691 protein acyl-desaturase, chloroplast precursor, putative, expressed	-0.0766184	1.13217
11.1.30	lipid metabolism.FA synthesis and FA elongation.pyruvate kinase	os.41467.1.s1_at	Transcript	(loc_os01g47080):12001.m10904 protein pyruvate kinase isozyme G, chloroplast precursor, putative, expressed	0.221047	0.572779
11.2.2	lipid metabolism.FA desaturation.a hydroxylase	os.24658.1.s1_at	Transcript	(loc_os12g43363):12012.m73926 protein inositolphosphorylceramide-B C-26 hydroxylase, putative, expressed	-0.0766561	0.501669
11.3	lipid metabolism.Phospholipid synthesis	os.18429.1.s1_x_at	Transcript	(loc_os01g63580):12001.m12474 protein glycerol-3-phosphate acyltransferase 8, putative, expressed	0.207712	0.833642
11.3.5	lipid metabolism.Phospholipid synthesis.diacylglycerol kinase	os.50285.2.s1_x_at	Transcript	(loc_os03g31180):12003.m08367 protein diacylglycerol kinase 1, putative, expressed	-0.164892	0.571925
11.6	lipid metabolism.lipid transfer proteins etc	os.37890.1.s1_s_at	Transcript	(loc_os11g24070):12011.m06333 protein nonspecific lipid-transfer protein 1 precursor, putative, expressed	0.120538	0.733638
11.6	lipid metabolism.lipid transfer proteins etc	osaffx.27248.1.s1_x_at	Transcript	(loc_os05g40010):12005.m08178 protein nonspecific lipid-transfer protein precursor, putative, expressed	0.343322	0.877285
11.6	lipid metabolism.lipid transfer proteins etc	os.37890.1.s1_at	Transcript	(loc_os11g24070):12011.m06333 protein nonspecific lipid-transfer protein 1 precursor, putative, expressed	0.250989	0.957089
11.6	lipid metabolism.lipid transfer proteins etc	osaffx.27248.1.s1_s_at	Transcript	(loc_os05g40010):12005.m08178 protein nonspecific lipid-transfer protein precursor, putative, expressed	0.135617	0.651946
11.8	lipid metabolism.''exotics'' (steroids, squalene etc)	os.47937.2.s1_x_at	Transcript	(loc_os12g17160):12012.m05673 protein flavonol 3-sulfotransferase, putative, expressed	0.0933281	0.953845
11.8.1	lipid metabolism.''exotics'' (steroids, squalene etc).sphingolipids	os.24658.1.s1_at	Transcript	(loc_os12g43363):12012.m73926 protein inositolphosphorylceramide-B C-26 hydroxylase, putative, expressed	-0.0766561	0.501669
11.8.1	lipid metabolism.''exotics'' (steroids, squalene etc).sphingolipids	os.23411.1.s1_at	Transcript	(loc_os02g42660):12002.m09301 protein dihydroceramide delta, putative, expressed	-0.119253	1.13439
11.8.1.1	lipid metabolism.''exotics'' (steroids, squalene etc).sphingolipids.ceramidase	os.652.1.s1_a_at	Transcript	(loc_os01g43520):12001.m10614 protein ceramidase, putative, expressed	0.377832	0.562118
11.8.1.3	lipid metabolism.''exotics'' (steroids, squalene etc).sphingolipids.ceramide glucosyltransferase	os.50939.1.s1_at	Transcript	(loc_os01g67870):12001.m12891 protein ceramide glucosyltransferase, putative, expressed	0.225554	0.95951
11.8.8	lipid metabolism.''exotics'' (steroids, squalene etc).squalene synthase	os.3409.1.s1_at	Transcript	(loc_os03g59040):12003.m10805 protein squalene synthetase, putative, expressed	-0.074453	0.505233
11.9.3.3	lipid metabolism.lipid degradation.lysophospholipases.glycerophosphodiester phosphodiesterase	os.6120.1.s1_at	Transcript	(loc_os02g37590):12002.m08847 protein glycerophosphoryl diester phosphodiesterase family protein, putative, expressed	-0.0568877	0.785073
11.9.3.3	lipid metabolism.lipid degradation.lysophospholipases.glycerophosphodiester phosphodiesterase	os.49452.1.s1_at	Transcript	(loc_os04g39610):12004.m08949 protein glycerophosphoryl diester phosphodiesterase family protein, putative, expressed	0.048701	0.576925
11.9.3.3	lipid metabolism.lipid degradation.lysophospholipases.glycerophosphodiester phosphodiesterase	os.6120.2.s1_x_at	Transcript	(loc_os02g37590):12002.m08847 protein glycerophosphoryl diester phosphodiesterase family protein, putative, expressed	0.301301	0.703788
11.9.4.2	lipid metabolism.lipid degradation.beta-oxidation.acyl CoA DH	os.11456.1.s1_at	Transcript	MULTIPLE HITS: (loc_os07g47830,loc_os07g47820) loc_os07g47830: 12007.m08998 protein pectinesterase-1 precursor, putative, expressedloc_os07g47820: 12007.m08997 protein acad10 protein, putative, expressed	-0.0610799	0.951073
12.1.1	N-metabolism.nitrate metabolism.NR	os.5808.1.s1_at	Transcript	(loc_os09g16920):12009.m04952 protein desaturase/cytochrome b5 protein, putative, expressed	-0.0323263	0.924123
12.1.1	N-metabolism.nitrate metabolism.NR	os.27524.2.s1_at	Transcript	(loc_os09g16920):12009.m04952 protein desaturase/cytochrome b5 protein, putative, expressed	-0.112245	1.19432
12.1.1	N-metabolism.nitrate metabolism.NR	os.54146.1.s1_at	Transcript	(loc_os02g53130):12002.m10342 protein nitrate reductase, putative, expressed	-0.175801	2.02393
13.1.1.1.2	amino acid metabolism.synthesis.central amino acid metabolism.GABA.GABA transaminase	os.53822.1.s1_x_at	Transcript	(loc_os04g52440):12004.m10138 protein aminotransferase y4uB, putative, expressed	0.0351231	0.62247
13.1.4.1.4	amino acid metabolism.synthesis.branched chain group.common.branched-chain amino acid aminotransferase	os.28127.2.s1_at	Transcript	MULTIPLE HITS: (loc_os03g12900,loc_os03g12890) loc_os03g12900: 12003.m35596 protein squalene monooxygenase, putative, expressedloc_os03g12890: 12003.m35108 protein branched-chain-amino-acid aminotransferase, putative, expressed	-0.0345835	0.536357
13.1.5.3.1	amino acid metabolism.synthesis.serine-glycine-cysteine group.cysteine.OASTL	os.27427.1.s1_at	Transcript	MULTIPLE HITS: (loc_os06g06430,loc_os06g06440) loc_os06g06430: 12006.m05368 protein expressed proteinloc_os06g06440: 12006.m05369 protein multidrug resistance-associated protein 14, putative, expressedloc_os06g06440: 12006.m05369 protein multidrug resistance-associated protein 14, putative, expressed	-0.0288805	0.816341
13.2.2.3	amino acid metabolism.degradation.glutamate family.arginine	os.12277.1.s1_at	Transcript	(loc_os06g04070):12006.m05138 protein arginine decarboxylase, putative, expressed	-0.168634	1.95515
13.2.2.3	amino acid metabolism.degradation.glutamate family.arginine	osaffx.17315.1.s1_at	Transcript	(loc_os08g33620):12008.m07352 protein arginine decarboxylase, putative	-0.00102578	1.50915
13.2.2.3	amino acid metabolism.degradation.glutamate family.arginine	os.19800.1.s1_at	Transcript	(loc_os06g04070):12006.m05138 protein arginine decarboxylase, putative, expressed	-0.05917	1.34051
15	metal handling	os.49999.1.s1_x_at	Transcript	(loc_os03g18910):12003.m07310 protein COBRA-like protein 7 precursor, putative, expressed	-0.0689768	1.06281
15.2	metal handling.binding, chelation and storage	osaffx.13601.1.s1_at	Transcript	(loc_os03g64340):12003.m11295 protein copper ion binding protein, putative, expressed	-0.131902	0.612717
15.2	metal handling.binding, chelation and storage	os.18640.1.s1_at	Transcript	(loc_os09g20000):12009.m05207 protein metal ion binding protein, putative, expressed	0.21178	0.858096
15.2	metal handling.binding, chelation and storage	os.10097.1.s1_at	Transcript	(loc_os04g17100):12004.m06882 protein farnesylated protein 1, putative, expressed	0.0329134	0.502085
15.2	metal handling.binding, chelation and storage	os.10122.1.s1_at	Transcript	(loc_os01g32330):12001.m09558 protein farnesylated protein 2, putative, expressed	0.160715	1.45651
15.2	metal handling.binding, chelation and storage	os.55252.1.s1_at	Transcript	(loc_os04g49260):12004.m09861 protein copper ion binding protein, putative, expressed	-0.0969841	1.69278
16.1.1.1	secondary metabolism.isoprenoids.non-mevalonate pathway.DXS	os.7505.1.s1_at	Transcript	(loc_os05g33840):12005.m07616 protein 1-deoxy-D-xylulose-5-phosphate synthase, chloroplast precursor, putative, expressed	-0.0658297	0.671376
16.1.1.1	secondary metabolism.isoprenoids.non-mevalonate pathway.DXS	os.7505.2.s1_at	Transcript	(loc_os05g33840):12005.m07616 protein 1-deoxy-D-xylulose-5-phosphate synthase, chloroplast precursor, putative, expressed	-0.0925338	1.13513
16.1.1.2	secondary metabolism.isoprenoids.non-mevalonate pathway.DXR	os.1005.1.s1_at	Transcript	(loc_os01g01710):12001.m06815 protein 1-deoxy-D-xylulose 5-phosphate reductoisomerase, chloroplast precursor, putative, expressed	0.207964	0.666191
16.1.4	secondary metabolism.isoprenoids.carotenoids	os.46633.1.a1_at	Transcript	(loc_os10g38940):12010.m06662 protein beta-carotene hydroxylase, putative, expressed	0.0882189	2.36733
16.1.4.1	secondary metabolism.isoprenoids.carotenoids.phytoene synthase	os.22278.1.s1_at	Transcript	(loc_os09g38320):12009.m06773 protein phytoene synthase, chloroplast precursor, putative, expressed	0.149734	0.587151
16.2	secondary metabolism.phenylpropanoids	os.7507.1.s1_at	Transcript	(loc_os10g02880):12010.m03705 protein O-methyltransferase ZRP4, putative, expressed	-0.0541098	0.544561
16.2	secondary metabolism.phenylpropanoids	os.18463.1.s1_at	Transcript	(loc_os05g37660):12005.m07945 protein AER, putative, expressed	0.244949	1.71239
16.2	secondary metabolism.phenylpropanoids	os.46457.1.s1_at	Transcript	(loc_os10g11980):12010.m04516 protein transferase family protein, expressed	-0.0121083	0.749148
16.2	secondary metabolism.phenylpropanoids	os.23482.1.s1_at	Transcript	(loc_os08g19420):12008.m06012 protein O-methyltransferase ZRP4, putative, expressed	0.377583	0.653769
16.2	secondary metabolism.phenylpropanoids	os.14153.1.s1_at	Transcript	(loc_os08g44840):12008.m08456 protein acyltransferase, putative, expressed	-0.120154	0.625446
16.2.1.6	secondary metabolism.phenylpropanoids.lignin biosynthesis.CCoAOMT	os.4198.1.s1_at	Transcript	(loc_os06g06980):12006.m05423 protein caffeoyl-CoA O-methyltransferase 1, putative, expressed	0.320358	0.502178
16.2.1.10	secondary metabolism.phenylpropanoids.lignin biosynthesis.CAD	os.6089.1.s1_at	Transcript	(loc_os04g15920):12004.m06772 protein mannitol dehydrogenase, putative, expressed	0.13294	0.627977
16.4.1	secondary metabolism.N misc.alkaloid-like	os.5263.1.s1_x_at	Transcript	MULTIPLE HITS: (loc_os11g04660,loc_os12g04424) loc_os11g04660: 12011.m04664 protein strictosidine synthase 3 precursor, putative, expressedloc_os12g04424: 12012.m04436 protein strictosidine synthase 3 precursor, putative, expressed	-0.0199909	1.68014
16.4.1	secondary metabolism.N misc.alkaloid-like	os.5263.2.s1_x_at	Transcript	(loc_os12g04424):12012.m04436 protein strictosidine synthase 3 precursor, putative, expressed	0.0177008	1.50019
16.4.1	secondary metabolism.N misc.alkaloid-like	os.5263.1.s1_at	Transcript	MULTIPLE HITS: (loc_os11g04660,loc_os12g04424) loc_os11g04660: 12011.m04664 protein strictosidine synthase 3 precursor, putative, expressedloc_os12g04424: 12012.m04436 protein strictosidine synthase 3 precursor, putative, expressed	0.0088431	1.53723
16.5.99.1	secondary metabolism.sulfur-containing.misc.alliinase	os.37066.1.s1_at	Transcript	(loc_os01g07500):12001.m07376 protein alliin lyase precursor, putative, expressed	-0.133599	1.65221
16.7	secondary metabolism.wax	os.2322.1.s1_at	Transcript	(loc_os10g33250):12010.m06155 protein CER1, putative, expressed	0.399319	0.547718
16.7	secondary metabolism.wax	os.49120.1.s1_at	Transcript	(loc_os02g25700):12002.m07714 protein acyltransferase, putative, expressed	-0.333861	0.682512
16.8.2	secondary metabolism.flavonoids.chalcones	os.53952.1.s1_at	Transcript	(loc_os04g01354):12004.m05454 protein chalcone synthase 1, putative, expressed	-0.0665321	0.697628
16.8.3.2	secondary metabolism.flavonoids.dihydroflavonols.flavanone 3-dioxygenase	os.53179.1.s1_at	Transcript	(loc_os04g56700):12004.m10557 protein naringenin,2-oxoglutarate 3-dioxygenase, putative, expressed	0.0950302	0.545127
16.8.5	secondary metabolism.flavonoids.isoflavonols	osaffx.25096.1.s1_at	Transcript	(loc_os03g15360):12003.m06973 protein leucoanthocyanidin reductase, putative	0.067441	1.5591
17.1.1.2.1	hormone metabolism.abscisic acid.synthesis-degradation.degradation.8-hydroxylase	os.50329.1.s1_s_at	Transcript	(loc_os08g36860):12008.m07674 protein ent-kaurenoic acid oxidase 1, putative, expressed	-0.271373	0.801434
17.1.2	hormone metabolism.abscisic acid.signal transduction	os.11781.1.s1_at	Transcript	(loc_os02g52780):12002.m10308 protein bZIP transcription factor ABI5, putative, expressed	-0.106929	0.519084
17.1.3	hormone metabolism.abscisic acid.induced-regulated-responsive-activated	os.12986.1.s1_at	Transcript	(loc_os04g44500):12004.m09409 protein FIP1, putative, expressed	0.205306	2.06146
17.1.3	hormone metabolism.abscisic acid.induced-regulated-responsive-activated	os.34523.1.s1_at	Transcript	(loc_os11g30500):12011.m06958 protein HVA22-like protein e, putative, expressed	0.106922	0.627782
17.1.3	hormone metabolism.abscisic acid.induced-regulated-responsive-activated	os.7622.1.s1_at	Transcript	(loc_os04g44510):12004.m09410 protein FIP1, putative, expressed	0.0973008	0.814812
17.1.3	hormone metabolism.abscisic acid.induced-regulated-responsive-activated	os.28229.2.s1_x_at	Transcript	MULTIPLE HITS: (loc_os01g52780,loc_os01g52770) loc_os01g52780: 12001.m11451 protein TB2/DP1, HVA22 family protein, expressedloc_os01g52770: 12001.m11450 protein anther-specific proline-rich protein APG, putative, expressed	0.255994	1.24975
17.1.3	hormone metabolism.abscisic acid.induced-regulated-responsive-activated	osaffx.30673.1.s1_at	Transcript	(loc_os10g34730):12010.m06300 protein FIP1, putative, expressed	0.0102591	0.52149
17.1.3	hormone metabolism.abscisic acid.induced-regulated-responsive-activated	os.12812.1.s1_at	Transcript	(loc_os05g28210):12005.m83960 protein embryonic abundant protein 1, putative, expressed	0.169018	0.729968
17.2.2	hormone metabolism.auxin.signal transduction	osaffx.7026.1.s1_x_at	Transcript	(loc_os11g06820):12011.m04879 protein auxin transporter-like protein 4, putative, expressed	0.0680478	0.594362
17.2.2	hormone metabolism.auxin.signal transduction	osaffx.7026.1.s1_at	Transcript	(loc_os11g06820):12011.m04879 protein auxin transporter-like protein 4, putative, expressed	-0.0799442	0.679392
17.2.2	hormone metabolism.auxin.signal transduction	osaffx.2304.1.s1_s_at	Transcript	(loc_os01g51780):12001.m11355 protein auxin efflux carrier component 1b, putative, expressed	0.234725	2.43797
17.2.2	hormone metabolism.auxin.signal transduction	os.33170.1.s1_x_at	Transcript	(loc_os01g45550):12001.m150667 protein auxin efflux carrier component 3a, putative, expressed	0.13894	1.12155
17.2.3	hormone metabolism.auxin.induced-regulated-responsive-activated	os.55358.1.s1_at	Transcript	(loc_os04g56680):12004.m10555 protein OsSAUR22 - Auxin-responsive SAUR gene family member, expressed	-0.0250821	1.01746
17.2.3	hormone metabolism.auxin.induced-regulated-responsive-activated	os.57199.1.s1_at	Transcript	(loc_os09g35870):12009.m06538 protein OsIAA26 - Auxin-responsive Aux/IAA gene family member, expressed	-0.0211498	0.512667
17.2.3	hormone metabolism.auxin.induced-regulated-responsive-activated	os.4806.1.s1_at	Transcript	(loc_os02g57250):12002.m10747 protein OsIAA10 - Auxin-responsive Aux/IAA gene family member, expressed	0.0244375	0.909984
17.2.3	hormone metabolism.auxin.induced-regulated-responsive-activated	os.26512.1.s1_at	Transcript	(loc_os03g58350):12003.m10745 protein OsIAA14 - Auxin-responsive Aux/IAA gene family member, expressed	0.0433459	2.24416
17.2.3	hormone metabolism.auxin.induced-regulated-responsive-activated	os.11798.1.s1_at	Transcript	(loc_os07g40290):12007.m08271 protein indole-3-acetic acid-amido synthetase GH3.8, putative, expressed	-0.015587	0.902127
17.2.3	hormone metabolism.auxin.induced-regulated-responsive-activated	os.52645.1.s1_at	Transcript	(loc_os06g17390):12006.m06451 protein auxin-independent growth promoter, putative, expressed	-0.114318	0.533743
17.2.3	hormone metabolism.auxin.induced-regulated-responsive-activated	os.23391.1.a1_at	Transcript	(loc_os02g24740):12002.m07621 protein OsSAUR9 - Auxin-responsive SAUR gene family member, expressed	0.0957165	0.68322
17.2.3	hormone metabolism.auxin.induced-regulated-responsive-activated	os.9945.1.s1_at	Transcript	(loc_os03g43410):12003.m09387 protein OsIAA12 - Auxin-responsive Aux/IAA gene family member, expressed	0.25728	1.86189
17.2.3	hormone metabolism.auxin.induced-regulated-responsive-activated	os.23256.1.s1_at	Transcript	(loc_os02g56120):12002.m10636 protein OsIAA9 - Auxin-responsive Aux/IAA gene family member, expressed	0.263306	3.2537
17.2.3	hormone metabolism.auxin.induced-regulated-responsive-activated	os.12501.1.s1_at	Transcript	(loc_os01g55940):12001.m11750 protein indole-3-acetic acid-amido synthetase GH3.2, putative, expressed	0.165379	2.19299
17.2.3	hormone metabolism.auxin.induced-regulated-responsive-activated	osaffx.25512.1.s1_s_at	Transcript	(loc_os03g43400):12003.m09386 protein OsIAA11 - Auxin-responsive Aux/IAA gene family member, expressed	0.0734068	2.45894
17.2.3	hormone metabolism.auxin.induced-regulated-responsive-activated	os.8639.1.s1_at	Transcript	(loc_os02g24700):12002.m07617 protein OsSAUR8 - Auxin-responsive SAUR gene family member, expressed	0.0554484	1.3565
17.2.3	hormone metabolism.auxin.induced-regulated-responsive-activated	osaffx.30167.1.s1_at	Transcript	(loc_os09g37380):12009.m06685 protein OsSAUR42 - Auxin-responsive SAUR gene family member	0.281565	0.878127
17.2.3	hormone metabolism.auxin.induced-regulated-responsive-activated	os.18169.1.s1_at	Transcript	(loc_os01g18360):12001.m08378 protein OsIAA4 - Auxin-responsive Aux/IAA gene family member, expressed	0.0472187	0.688737
17.2.3	hormone metabolism.auxin.induced-regulated-responsive-activated	os.4822.1.s1_at	Transcript	(loc_os05g08570):12005.m27719 protein OsIAA15 - Auxin-responsive Aux/IAA gene family member, expressed	-0.0550513	0.647326
17.2.3	hormone metabolism.auxin.induced-regulated-responsive-activated	os.8622.1.s1_at	Transcript	(loc_os07g08460):12007.m05302 protein OsIAA24 - Auxin-responsive Aux/IAA gene family member, expressed	0.0985782	1.04319
17.2.3	hormone metabolism.auxin.induced-regulated-responsive-activated	os.15798.1.s1_at	Transcript	(loc_os06g07040):12006.m05429 protein OsIAA20 - Auxin-responsive Aux/IAA gene family member, expressed	0.110531	3.72954
17.2.3	hormone metabolism.auxin.induced-regulated-responsive-activated	os.7855.1.s1_at	Transcript	(loc_os12g40900):12012.m07873 protein OsIAA31 - Auxin-responsive Aux/IAA gene family member, expressed	-0.0560846	0.730724
17.2.3	hormone metabolism.auxin.induced-regulated-responsive-activated	os.21108.1.s1_at	Transcript	(loc_os05g50890):12005.m09156 protein indole-3-acetic acid-amido synthetase GH3.5, putative, expressed	0.191707	0.777627
17.3.1.1.1	hormone metabolism.brassinosteroid.synthesis-degradation.BRs.DET2	os.8147.1.s1_a_at	Transcript	(loc_os04g48750):12004.m09810 protein 3-oxo-5-alpha-steroid 4-dehydrogenase, putative, expressed	0.0742757	0.602783
17.3.1.2.99	hormone metabolism.brassinosteroid.synthesis-degradation.sterols.other	os.28127.2.s1_at	Transcript	MULTIPLE HITS: (loc_os03g12900,loc_os03g12890) loc_os03g12900: 12003.m35596 protein squalene monooxygenase, putative, expressedloc_os03g12890: 12003.m35108 protein branched-chain-amino-acid aminotransferase, putative, expressed	-0.0345835	0.536357
17.3.1.2.99	hormone metabolism.brassinosteroid.synthesis-degradation.sterols.other	os.28127.1.s1_at	Transcript	(loc_os03g12900):12003.m35596 protein squalene monooxygenase, putative, expressed	-0.204302	0.594061
17.3.2.2	hormone metabolism.brassinosteroid.signal transduction.BZR	osaffx.24237.1.s1_x_at	Transcript	(loc_os06g35900):12006.m08127 protein brassinazole-resistant 1 protein, putative, expressed	0.215137	0.669606
17.3.2.2	hormone metabolism.brassinosteroid.signal transduction.BZR	os.54781.1.s1_at	Transcript	(loc_os07g39220):12007.m08164 protein BES1/BZR1 homolog protein 1, putative, expressed	-0.0877597	0.580996
17.3.2.2	hormone metabolism.brassinosteroid.signal transduction.BZR	os.54005.1.s1_at	Transcript	(loc_os06g35900):12006.m08127 protein brassinazole-resistant 1 protein, putative, expressed	-0.00721884	0.58469
17.4.1	hormone metabolism.cytokinin.synthesis-degradation	os.53178.1.s1_s_at	Transcript	(loc_os05g47840):12005.m08856 protein ATIPT1, putative, expressed	-0.0155979	0.721107
17.4.2	hormone metabolism.cytokinin.signal transduction	osaffx.12578.1.s1_at	Transcript	(loc_os02g50480):12002.m10082 protein histidine kinase 1, putative, expressed	-0.114834	0.657843
17.4.2	hormone metabolism.cytokinin.signal transduction	os.51036.1.a1_at	Transcript	(loc_os02g50480):12002.m10082 protein histidine kinase 1, putative, expressed	-0.271298	0.621802
17.5.1	hormone metabolism.ethylene.synthesis-degradation	os.27439.2.s1_at	Transcript	(loc_os05g34854):12005.m07715 protein gibberellin 20 oxidase 2, putative, expressed	0.0694819	1.85596
17.5.1	hormone metabolism.ethylene.synthesis-degradation	os.7806.1.s1_at	Transcript	(loc_os04g39980):12004.m08982 protein gibberellin 20 oxidase 2, putative, expressed	0.00808141	0.984829
17.5.1	hormone metabolism.ethylene.synthesis-degradation	os.52607.1.s1_at	Transcript	(loc_os08g30080):12008.m07010 protein 1-aminocyclopropane-1-carboxylate oxidase, putative, expressed	-0.0762979	1.29703
17.5.1	hormone metabolism.ethylene.synthesis-degradation	os.53146.1.s1_at	Transcript	(loc_os03g51740):12003.m10154 protein 1-aminocyclopropane-1-carboxylate synthase 1, putative, expressed	0.295979	1.73749
17.5.1	hormone metabolism.ethylene.synthesis-degradation	os.45927.1.s1_x_at	Transcript	(loc_os01g70930):12001.m13137 protein flavonol synthase/flavanone 3-hydroxylase, putative, expressed	0.363402	0.514401
17.5.1.2	hormone metabolism.ethylene.synthesis-degradation.1-aminocyclopropane-1-carboxylate oxidase	os.12201.1.s1_at	Transcript	(loc_os09g27750):12009.m05926 protein 1-aminocyclopropane-1-carboxylate oxidase 1, putative, expressed	0.0800594	2.55765
17.5.1.2	hormone metabolism.ethylene.synthesis-degradation.1-aminocyclopropane-1-carboxylate oxidase	os.12201.2.s1_at	Transcript	(loc_os09g27820):12009.m05933 protein 1-aminocyclopropane-1-carboxylate oxidase 1, putative, expressed	-0.0809722	1.23701
17.5.3	hormone metabolism.ethylene.induced-regulated-responsive-activated	os.6328.1.s1_at	Transcript	(loc_os04g41570):12004.m09135 protein ER33 protein, putative, expressed	-0.00215121	0.546628
17.6.1.11	hormone metabolism.gibberelin.synthesis-degradation.GA20 oxidase	os.27439.2.s1_at	Transcript	(loc_os05g34854):12005.m07715 protein gibberellin 20 oxidase 2, putative, expressed	0.0694819	1.85596
17.6.1.13	hormone metabolism.gibberelin.synthesis-degradation.GA2 oxidase	os.54940.1.s1_at	Transcript	(loc_os04g44150):12004.m09373 protein gibberellin 2-beta-dioxygenase 7, putative, expressed	0.0909414	1.69317
17.6.3	hormone metabolism.gibberelin.induced-regulated-responsive-activated	osaffx.27652.1.s1_x_at	Transcript	(loc_os06g15620):12006.m06275 protein GAST1 protein precursor, putative, expressed	0.188466	1.67093
17.6.3	hormone metabolism.gibberelin.induced-regulated-responsive-activated	os.18395.1.s1_s_at	Transcript	(loc_os06g15620):12006.m06275 protein GAST1 protein precursor, putative, expressed	0.00870464	0.97938
17.6.3	hormone metabolism.gibberelin.induced-regulated-responsive-activated	os.4780.1.s1_at	Transcript	(loc_os03g55290):12003.m10444 protein gibberellin-regulated protein 2 precursor, putative, expressed	0.205448	0.831522
17.6.3	hormone metabolism.gibberelin.induced-regulated-responsive-activated	os.48846.1.s1_at	Transcript	(loc_os09g24840):12009.m05638 protein GAST1 protein precursor, putative, expressed	-0.881748	2.5836
17.6.3	hormone metabolism.gibberelin.induced-regulated-responsive-activated	os.54789.1.s1_at	Transcript	(loc_os05g31280):12005.m07361 protein GAST1 protein precursor, putative, expressed	-0.132011	0.609526
17.6.3	hormone metabolism.gibberelin.induced-regulated-responsive-activated	os.48105.1.a1_at	Transcript	(loc_os06g15620):12006.m06275 protein GAST1 protein precursor, putative, expressed	0.00561736	1.11744
19.3	tetrapyrrole synthesis.GSA	os.53822.1.s1_x_at	Transcript	(loc_os04g52440):12004.m10138 protein aminotransferase y4uB, putative, expressed	0.0351231	0.62247
19.30	tetrapyrrole synthesis.urogen III methylase	os.4863.2.s1_at	Transcript	(loc_os01g44050):12001.m10664 protein siroheme synthase, putative, expressed	0.107493	0.729932
19.30	tetrapyrrole synthesis.urogen III methylase	os.4863.1.s1_at	Transcript	(loc_os01g44050):12001.m10664 protein siroheme synthase, putative, expressed	-0.0229741	0.71013
20.1	stress.biotic	osaffx.14616.1.s1_at	Transcript	(loc_os05g09640):12005.m05477 protein BRASSINOSTEROID INSENSITIVE 1 precursor, putative, expressed	0.227144	0.747143
20.1	stress.biotic	os.55090.1.s1_at	Transcript	(loc_os02g54540):12002.m10483 protein pathogenesis-related protein PR-1 precursor, putative, expressed	-0.067094	1.74668
20.1	stress.biotic	os.47490.1.s1_at	Transcript	(loc_os08g39550):12008.m07936 protein polygalacturonase inhibitor 2 precursor, putative, expressed	-0.0417891	1.08708
20.1	stress.biotic	os.51053.1.s1_at	Transcript	(loc_os11g27400):12011.m06659 protein chitinase-3-like protein 1 precursor, putative, expressed	0.0587539	0.90139
20.1	stress.biotic	os.2653.1.s1_at	Transcript	(loc_os10g39520):12010.m06723 protein MLO-like protein 10, putative, expressed	-0.0621732	1.06608
20.1	stress.biotic	os.53255.1.s1_at	Transcript	(loc_os04g25900):12004.m07716 protein cyst nematode resistance protein, putative, expressed	0.148029	0.528522
20.1	stress.biotic	osaffx.7242.1.s1_s_at	Transcript	(loc_os11g29030):12011.m06817 protein disease resistance protein RPM1, putative	0.122454	0.591353
20.1	stress.biotic	osaffx.31498.1.s1_at	Transcript	(loc_os11g45620):12011.m08394 protein lr21, putative, expressed	0.328556	0.564006
20.1	stress.biotic	os.51641.1.s1_at	Transcript	(loc_os07g03590):12007.m04830 protein pathogenesis-related protein PRB1-3 precursor, putative, expressed	-0.0607891	0.505665
20.1	stress.biotic	os.18364.1.s1_at	Transcript	(loc_os04g48760):12004.m09811 protein BRASSINOSTEROID INSENSITIVE 1 precursor, putative, expressed	-0.16089	0.778335
20.1	stress.biotic	os.12674.1.s1_s_at	Transcript	(loc_os03g11340):12003.m06585 protein leucine-rich repeat resistance protein, putative, expressed	0.119492	0.65096
20.1	stress.biotic	os.51641.1.s1_x_at	Transcript	(loc_os07g03590):12007.m04830 protein pathogenesis-related protein PRB1-3 precursor, putative, expressed	0.103832	0.712269
20.1	stress.biotic	os.50993.1.s1_at	Transcript	MULTIPLE HITS: (loc_os07g03288,loc_os07g03377,loc_os07g03467) loc_os07g03288: 12007.m04800 protein pathogenesis-related protein PRB1-3 precursor, putativeloc_os07g03377: 12007.m04809 protein pathogenesis-related protein 1 precursor, putative, expressedloc_os07g03467: 12007.m04818 protein pathogenesis-related protein PRB1-3 precursor, putative, expressed	0.0517342	0.506441
20.1	stress.biotic	os.55400.2.s1_at	Transcript	(loc_os11g47670):12011.m08567 protein pathogenesis-related protein 5 precursor, putative, expressed	0.0240424	1.08905
20.1	stress.biotic	os.8178.1.s1_at	Transcript	(loc_os11g37970):12011.m07644 protein win1 precursor, putative, expressed	0.0157412	0.552317
20.1	stress.biotic	os.14539.1.s1_at	Transcript	(loc_os07g01600):12007.m04640 protein disease resistance response protein 206, putative, expressed	-0.184317	0.511669
20.1	stress.biotic	os.51496.1.s1_at	Transcript	(loc_os07g03580):12007.m04829 protein pathogenesis-related protein PRB1-2 precursor, putative, expressed	-0.122605	0.964449
20.1	stress.biotic	os.53089.1.s1_at	Transcript	(loc_os08g10260):12008.m05160 protein NBS-LRR disease resistance protein, putative, expressed	0.0758063	0.699366
20.1	stress.biotic	osaffx.14332.1.s1_x_at	Transcript	(loc_os04g48760):12004.m09811 protein BRASSINOSTEROID INSENSITIVE 1 precursor, putative, expressed	-0.0603887	0.586198
20.1	stress.biotic	os.3415.1.s1_s_at	Transcript	(loc_os10g39680):12010.m06737 protein acidic endochitinase Q precursor, putative, expressed	0.131098	0.736605
20.1	stress.biotic	osaffx.26914.1.s1_at	Transcript	(loc_os05g15850):12005.m05993 protein xylanase inhibitor protein 2 precursor, putative, expressed	0.40058	0.500208
20.1.1	stress.biotic.respiratory burst	os.5360.2.s1_at	Transcript	(loc_os09g26660):12009.m05818 protein calcium ion binding protein, putative, expressed	-0.0617681	0.601223
20.1.1	stress.biotic.respiratory burst	os.47765.1.s1_at	Transcript	(loc_os05g45210):12005.m08646 protein respiratory burst oxidase, putative, expressed	-0.165612	0.691902
20.2	stress.abiotic	os.2371.1.s1_at	Transcript	(loc_os12g26290):12012.m06448 protein alpha-DOX2, putative, expressed	-0.011951	1.02917
20.2.1	stress.abiotic.heat	os.37773.1.s1_x_at	Transcript	(loc_os03g16030):12003.m07040 protein 17.4 kDa class I heat shock protein 3, putative, expressed	0.0590192	0.604733
20.2.1	stress.abiotic.heat	os.34478.2.s1_x_at	Transcript	(loc_os07g49000):12007.m09109 protein heat shock protein binding protein, putative, expressed	-0.107482	0.692272
20.2.1	stress.abiotic.heat	os.12393.1.s1_at	Transcript	(loc_os06g50300):12006.m09554 protein endoplasmin homolog precursor, putative, expressed	0.170935	0.796648
20.2.1	stress.abiotic.heat	os.10570.1.s1_at	Transcript	(loc_os06g35960):12006.m08133 protein heat shock factor protein 3, putative, expressed	-0.118641	0.817341
20.2.1	stress.abiotic.heat	os.5064.1.s1_at	Transcript	(loc_os05g06440):12005.m05171 protein dnaJ homolog subfamily B member 11 precursor, putative, expressed	-0.0508144	0.897925
20.2.1	stress.abiotic.heat	os.22731.1.s1_at	Transcript	(loc_os03g16020):12003.m07039 protein 17.4 kDa class I heat shock protein 2, putative, expressed	0.192139	0.509806
20.2.1	stress.abiotic.heat	os.1460.2.s1_at	Transcript	(loc_os01g06454):12001.m42544 protein mitochondrial import inner membrane translocase subunit TIM14, putative, expressed	0.10162	0.517299
20.2.1	stress.abiotic.heat	os.5504.1.s1_at	Transcript	(loc_os01g08560):12001.m07481 protein heat shock 70 kDa protein 4, putative, expressed	0.30322	0.51437
20.2.1	stress.abiotic.heat	os.1311.1.s1_at	Transcript	(loc_os02g02410):12002.m05590 protein luminal-binding protein 3 precursor, putative, expressed	-0.0721083	0.82751
20.2.1	stress.abiotic.heat	os.34478.1.s1_at	Transcript	(loc_os07g49000):12007.m09109 protein heat shock protein binding protein, putative, expressed	-0.561188	1.18606
20.2.1	stress.abiotic.heat	os.4775.1.s1_at	Transcript	(loc_os01g04380):12001.m07073 protein 16.9 kDa class I heat shock protein 2, putative, expressed	0.105584	0.562956
20.2.1	stress.abiotic.heat	os.8971.1.s1_at	Transcript	(loc_os05g44340):12005.m08560 protein heat shock protein 101, putative, expressed	-0.0959903	0.590693
20.2.1	stress.abiotic.heat	os.37773.1.s1_at	Transcript	(loc_os03g16030):12003.m07040 protein 17.4 kDa class I heat shock protein 3, putative, expressed	-0.0144121	0.796523
20.2.2	stress.abiotic.cold	os.15938.1.s1_at	Transcript	(loc_os03g17790):12003.m07204 protein expressed protein	0.310531	0.544297
20.2.2	stress.abiotic.cold	os.45250.1.s1_at	Transcript	(loc_os03g25460):12003.m07894 protein hydrophobic protein LTI6A, putative, expressed	-0.0565209	0.539384
20.2.3	stress.abiotic.drought/salt	os.6656.1.s1_at	Transcript	(loc_os02g18410):12002.m07084 protein DREPP2 protein, putative, expressed	0.0098924	0.998633
20.2.3	stress.abiotic.drought/salt	os.23266.1.s1_at	Transcript	(loc_os09g24900):12009.m05644 protein ankyrin protein kinase-like, putative, expressed	-0.00676684	0.502903
20.2.3	stress.abiotic.drought/salt	os.5194.2.s1_at	Transcript	(loc_os01g66110):12001.m12719 protein ankyrin-like protein, putative, expressed	-0.0607509	0.504341
20.2.3	stress.abiotic.drought/salt	os.5194.1.s1_x_at	Transcript	(loc_os01g66110):12001.m12719 protein ankyrin-like protein, putative, expressed	0.0190311	0.510377
20.2.3	stress.abiotic.drought/salt	os.54341.1.s1_at	Transcript	(loc_os12g43720):12012.m08145 protein RXW8, putative, expressed	-0.140159	0.553237
20.2.3	stress.abiotic.drought/salt	osaffx.12602.1.s1_at	Transcript	(loc_os02g51860):12002.m10217 protein ATP binding protein, putative, expressed	0.0870703	0.541392
20.2.4	stress.abiotic.touch/wounding	os.8178.1.s1_at	Transcript	(loc_os11g37970):12011.m07644 protein win1 precursor, putative, expressed	0.0157412	0.552317
21.1	redox.thioredoxin	os.12100.1.s1_at	Transcript	(loc_os07g29410):12007.m07212 protein electron transporter/ thiol-disulfide exchange intermediate, putative, expressed	0.0540723	1.3401
21.1	redox.thioredoxin	os.52278.1.s1_s_at	Transcript	(loc_os07g29410):12007.m07212 protein electron transporter/ thiol-disulfide exchange intermediate, putative, expressed	-0.035036	0.711522
21.3	redox.heme	os.12163.1.s1_at	Transcript	(loc_os03g12510):12003.m06701 protein non-symbiotic hemoglobin 2, putative, expressed	0.453283	0.665142
21.3	redox.heme	os.12191.1.s1_x_at	Transcript	(loc_os03g13140):12003.m06760 protein non-symbiotic hemoglobin 2, putative, expressed	0.293545	0.800497
21.3	redox.heme	os.12191.1.s1_at	Transcript	(loc_os03g13140):12003.m06760 protein non-symbiotic hemoglobin 2, putative, expressed	0.216888	0.558425
21.4	redox.glutaredoxins	os.31185.1.s1_at	Transcript	(loc_os01g13950):12001.m08001 protein OsGrx_A1 - glutaredoxin subgroup III, expressed	-0.144153	0.597674
21.4	redox.glutaredoxins	osaffx.24824.1.s1_s_at	Transcript	(loc_os02g51370):12002.m10171 protein glutaredoxin family protein, expressed	-0.00155441	0.741586
21.6	redox.dismutases and catalases	os.9172.2.s1_at	Transcript	(loc_os02g02400):12002.m05589 protein catalase isozyme A, putative, expressed	0.384249	0.76019
22.1.3	polyamine metabolism.synthesis.arginine decarboxylase	os.12277.1.s1_at	Transcript	(loc_os06g04070):12006.m05138 protein arginine decarboxylase, putative, expressed	-0.168634	1.95515
22.1.3	polyamine metabolism.synthesis.arginine decarboxylase	osaffx.17315.1.s1_at	Transcript	(loc_os08g33620):12008.m07352 protein arginine decarboxylase, putative	-0.00102578	1.50915
22.1.3	polyamine metabolism.synthesis.arginine decarboxylase	os.19800.1.s1_at	Transcript	(loc_os06g04070):12006.m05138 protein arginine decarboxylase, putative, expressed	-0.05917	1.34051
23.1.1.10	nucleotide metabolism.synthesis.pyrimidine.CTP synthetase	os.38060.1.s1_a_at	Transcript	(loc_os01g46570):12001.m10853 protein CTP synthase, putative, expressed	0.0367045	2.02733
23.1.1.10	nucleotide metabolism.synthesis.pyrimidine.CTP synthetase	os.38060.2.s1_x_at	Transcript	(loc_os01g46570):12001.m10853 protein CTP synthase, putative, expressed	0.167106	2.15276
23.1.1.10	nucleotide metabolism.synthesis.pyrimidine.CTP synthetase	os.5124.1.s1_s_at	Transcript	MULTIPLE HITS: (loc_os05g49770,loc_os05g49760) loc_os05g49770: 12005.m09047 protein CTP synthase, putative, expressedloc_os05g49760: 12005.m09046 protein isocitrate dehydrogenase, putative, expressed	0.0753147	1.05218
23.1.1.10	nucleotide metabolism.synthesis.pyrimidine.CTP synthetase	os.5124.1.s1_at	Transcript	MULTIPLE HITS: (loc_os05g49770,loc_os05g49760) loc_os05g49770: 12005.m09047 protein CTP synthase, putative, expressedloc_os05g49760: 12005.m09046 protein isocitrate dehydrogenase, putative, expressed	0.227408	1.28866
23.2	nucleotide metabolism.degradation	os.15779.1.s1_at	Transcript	(loc_os09g39440):12009.m060073 protein pyrimidine-specific ribonucleoside hydrolase rihB, putative, expressed	0.167109	0.559334
23.4.3	nucleotide metabolism.phosphotransfer and pyrophosphatases.uridylate kinase	os.10034.1.s1_at	Transcript	(loc_os07g43170):12007.m29278 protein UMP-CMP kinase family protein, expressed	0.00471717	0.555094
23.4.99	nucleotide metabolism.phosphotransfer and pyrophosphatases.misc	os.50985.1.s1_at	Transcript	(loc_os05g36260):12005.m07857 protein soluble inorganic pyrophosphatase, putative, expressed	-0.144372	0.808699
25	C1-metabolism	os.14187.1.s1_at	Transcript	(loc_os06g29220):12006.m07466 protein formate dehydrogenase 2, mitochondrial precursor, putative, expressed	0.24422	0.863057
26.2	misc.UDP glucosyl and glucoronyl transferases	os.24770.1.s1_at	Transcript	(loc_os03g21250):12003.m07531 protein transferase, transferring glycosyl groups, putative, expressed	-0.175078	0.546698
26.2	misc.UDP glucosyl and glucoronyl transferases	os.15776.1.s1_at	Transcript	(loc_os03g20850):12003.m07492 protein secondary cell wall-related glycosyltransferase family 47, putative, expressed	-0.149479	0.731526
26.2	misc.UDP glucosyl and glucoronyl transferases	os.54541.1.s1_at	Transcript	(loc_os02g14680):12002.m06713 protein hydroquinone glucosyltransferase, putative, expressed	-0.105945	1.34129
26.2	misc.UDP glucosyl and glucoronyl transferases	os.329.1.s1_at	Transcript	(loc_os04g55670):12004.m10458 protein glycosyltransferase, putative, expressed	-0.052684	0.914527
26.2	misc.UDP glucosyl and glucoronyl transferases	osaffx.27621.1.s1_s_at	Transcript	(loc_os06g13760):12006.m06091 protein transferase, transferring glycosyl groups, putative, expressed	-0.207808	1.00327
26.2	misc.UDP glucosyl and glucoronyl transferases	os.51337.1.s1_at	Transcript	(loc_os06g39330):12006.m08471 protein indole-3-acetate beta-glucosyltransferase, putative, expressed	-0.125759	1.03817
26.2	misc.UDP glucosyl and glucoronyl transferases	os.30439.1.s1_at	Transcript	(loc_os01g43280):12001.m10591 protein hydroquinone glucosyltransferase, putative, expressed	-0.183543	0.904623
26.2	misc.UDP glucosyl and glucoronyl transferases	os.33722.1.s1_at	Transcript	(loc_os01g53430):12001.m11511 protein anthocyanidin 5,3-O-glucosyltransferase, putative, expressed	-0.178546	0.561104
26.2	misc.UDP glucosyl and glucoronyl transferases	os.53812.1.s1_at	Transcript	(loc_os03g30000):12003.m08261 protein transferase, transferring glycosyl groups, putative, expressed	-0.005054	0.548295
26.2	misc.UDP glucosyl and glucoronyl transferases	os.30035.1.s1_at	Transcript	(loc_os01g49240):12001.m11110 protein limonoid UDP-glucosyltransferase, putative, expressed	-0.0491192	0.526555
26.2	misc.UDP glucosyl and glucoronyl transferases	os.52956.1.s1_at	Transcript	(loc_os04g20330):12004.m07190 protein cytokinin-O-glucosyltransferase 1, putative, expressed	-0.0704671	1.81586
26.2	misc.UDP glucosyl and glucoronyl transferases	os.5910.1.s1_at	Transcript	(loc_os04g54360):12004.m10327 protein transferase, transferring glycosyl groups, putative, expressed	-0.108299	0.800367
26.2	misc.UDP glucosyl and glucoronyl transferases	os.8906.1.s1_at	Transcript	(loc_os04g48480):12004.m09784 protein xyloglucan galactosyltransferase KATAMARI 1, putative, expressed	-0.1565	0.592918
26.2	misc.UDP glucosyl and glucoronyl transferases	os.29865.1.s1_at	Transcript	(loc_os01g56570):12001.m11814 protein xylosyltransferase 2, putative, expressed	-0.1215	1.12049
26.2	misc.UDP glucosyl and glucoronyl transferases	os.50280.1.s1_at	Transcript	(loc_os04g44850):12004.m09442 protein transferase, transferring glycosyl groups, putative, expressed	0.0801184	0.622464
26.2	misc.UDP glucosyl and glucoronyl transferases	os.26829.2.s1_s_at	Transcript	(loc_os05g08750):12005.m05389 protein cold-induced glucosyl transferase, putative, expressed	0.311199	0.612866
26.2	misc.UDP glucosyl and glucoronyl transferases	os.16827.2.s1_at	Transcript	(loc_os03g18820):12003.m07302 protein glycosyltransferase 5, putative, expressed	-0.0696355	0.871112
26.2	misc.UDP glucosyl and glucoronyl transferases	osaffx.31295.1.s1_at	Transcript	(loc_os11g34390):12011.m07297 protein glycosyltransferase 6, putative, expressed	-0.018458	0.686862
26.2	misc.UDP glucosyl and glucoronyl transferases	os.18081.1.s1_at	Transcript	(loc_os06g49810):12006.m09505 protein transferase, transferring glycosyl groups, putative, expressed	0.00148576	0.527093
26.2	misc.UDP glucosyl and glucoronyl transferases	os.57033.1.s1_at	Transcript	(loc_os11g37980):12011.m07645 protein transferase, transferring glycosyl groups, putative, expressed	-0.167962	0.929807
26.2	misc.UDP glucosyl and glucoronyl transferases	os.51937.1.s1_a_at	Transcript	(loc_os07g09670):12007.m05422 protein galactosyltransferase/ transferase, transferring hexosyl groups, putative, expressed	-0.187078	0.55799
26.2	misc.UDP glucosyl and glucoronyl transferases	os.53304.1.s1_at	Transcript	(loc_os09g30510):12009.m06214 protein UDP-glucose glucosyltransferase, putative, expressed	-0.150685	0.581053
26.3	misc.gluco-, galacto- and mannosidases	os.11510.1.s1_s_at	Transcript	(loc_os09g31430):12009.m06258 protein non-cyanogenic beta-glucosidase precursor, putative, expressed	-0.0202747	0.646118
26.3	misc.gluco-, galacto- and mannosidases	os.19761.1.s1_at	Transcript	(loc_os01g03950):12001.m07031 protein alpha-D-xylosidase, putative, expressed	-0.0108524	2.89575
26.3	misc.gluco-, galacto- and mannosidases	os.54551.1.s1_at	Transcript	(loc_os09g23084):12009.m05465 protein endoglucanase 1 precursor, putative, expressed	0.0452348	0.580647
26.3	misc.gluco-, galacto- and mannosidases	os.35044.2.s1_x_at	Transcript	(loc_os01g32364):12001.m09560 protein non-cyanogenic beta-glucosidase precursor, putative, expressed	0.239291	0.964991
26.3	misc.gluco-, galacto- and mannosidases	os.26537.2.s1_x_at	Transcript	(loc_os01g70520):12001.m13099 protein beta-glucosidase homolog precursor, putative, expressed	0.32995	0.645198
26.3	misc.gluco-, galacto- and mannosidases	osaffx.26423.1.s1_at	Transcript	(loc_os04g41970):12004.m09171 protein glycoside transferase, six-hairpin, subgroup, putative, expressed	0.121153	0.778966
26.3	misc.gluco-, galacto- and mannosidases	os.26537.1.s1_a_at	Transcript	(loc_os01g70520):12001.m13099 protein beta-glucosidase homolog precursor, putative, expressed	0.064434	0.682875
26.3	misc.gluco-, galacto- and mannosidases	os.11510.1.s1_at	Transcript	(loc_os09g31430):12009.m06258 protein non-cyanogenic beta-glucosidase precursor, putative, expressed	0.00141609	0.506412
26.3	misc.gluco-, galacto- and mannosidases	os.42688.1.s1_x_at	Transcript	(loc_os01g65460):12001.m12657 protein beta-galactosidase precursor, putative, expressed	-0.0436981	0.572372
26.3	misc.gluco-, galacto- and mannosidases	os.13559.1.s1_at	Transcript	(loc_os03g06940):12003.m06211 protein beta-galactosidase precursor, putative, expressed	-0.0728302	0.686955
26.4	misc.beta 1,3 glucan hydrolases	os.24051.2.s1_at	Transcript	(loc_os04g33640):12004.m08459 protein glucan endo-1,3-beta-glucosidase 7 precursor, putative, expressed	-0.266681	0.912624
26.4	misc.beta 1,3 glucan hydrolases	os.9551.1.s1_at	Transcript	(loc_os05g43690):12005.m08495 protein GPI-anchored protein, putative, expressed	-0.0320864	0.707657
26.4	misc.beta 1,3 glucan hydrolases	os.24051.1.s1_at	Transcript	(loc_os04g33640):12004.m08459 protein glucan endo-1,3-beta-glucosidase 7 precursor, putative, expressed	-0.00543187	0.542383
26.4	misc.beta 1,3 glucan hydrolases	osaffx.25749.1.s1_at	Transcript	(loc_os03g57880):12003.m10700 protein glucan endo-1,3-beta-glucosidase 5 precursor, putative, expressed	0.0700474	0.537913
26.4	misc.beta 1,3 glucan hydrolases	os.47778.1.a1_s_at	Transcript	(loc_os04g33640):12004.m08459 protein glucan endo-1,3-beta-glucosidase 7 precursor, putative, expressed	-0.235363	1.20711
26.4	misc.beta 1,3 glucan hydrolases	os.10494.1.s1_at	Transcript	(loc_os01g14140):12001.m08020 protein glucan endo-1,3-beta-glucosidase 4 precursor, putative, expressed	0.0412599	1.18482
26.4	misc.beta 1,3 glucan hydrolases	os.11714.1.s1_at	Transcript	(loc_os02g53200):12002.m100370 protein glucan endo-1,3-beta-glucosidase 7 precursor, putative, expressed	-0.0849832	0.644966
26.4	misc.beta 1,3 glucan hydrolases	os.37620.1.s1_at	Transcript	(loc_os01g55820):12001.m11738 protein glucan endo-1,3-beta-glucosidase 1 precursor, putative, expressed	-0.392262	1.10077
26.4	misc.beta 1,3 glucan hydrolases	os.24051.1.s1_x_at	Transcript	(loc_os04g33640):12004.m08459 protein glucan endo-1,3-beta-glucosidase 7 precursor, putative, expressed	0.0072251	0.688059
26.4	misc.beta 1,3 glucan hydrolases	osaffx.25749.1.s1_s_at	Transcript	(loc_os03g57880):12003.m10700 protein glucan endo-1,3-beta-glucosidase 5 precursor, putative, expressed	-0.0997495	0.74145
26.4	misc.beta 1,3 glucan hydrolases	osaffx.12622.1.a1_at	Transcript	(loc_os02g53200):12002.m100370 protein glucan endo-1,3-beta-glucosidase 7 precursor, putative, expressed	-0.307076	0.863592
26.7	misc.oxidases - copper, flavone etc.	osaffx.28717.1.s1_at	Transcript	(loc_os07g32660):12007.m07529 protein L-ascorbate oxidase homolog precursor, putative, expressed	0.189576	0.97617
26.7	misc.oxidases - copper, flavone etc.	osaffx.5436.1.s1_at	Transcript	(loc_os07g25540):12007.m06832 protein disulfide oxidoreductase/ monooxygenase/ oxidoreductase, putative, expressed	0.249256	0.680018
26.7	misc.oxidases - copper, flavone etc.	os.4421.1.s1_at	Transcript	(loc_os06g01490):12006.m04887 protein monocopper oxidase precursor, putative, expressed	-0.0454421	0.951281
26.7	misc.oxidases - copper, flavone etc.	os.49496.1.s1_at	Transcript	(loc_os06g46500):12006.m09176 protein L-ascorbate oxidase homolog precursor, putative, expressed	0.0713439	1.62132
26.7	misc.oxidases - copper, flavone etc.	os.7637.1.s1_at	Transcript	(loc_os07g02810):12007.m04753 protein L-ascorbate oxidase homolog precursor, putative, expressed	-0.0855472	0.798304
26.8	misc.nitrilases, *nitrile lyases, berberine bridge enzymes, reticuline oxidases, troponine reductases	os.3417.1.s1_at	Transcript	(loc_os01g70860):12001.m13131 protein esterase PIR7A, putative, expressed	-0.220077	1.06409
26.8	misc.nitrilases, *nitrile lyases, berberine bridge enzymes, reticuline oxidases, troponine reductases	os.48724.1.s1_at	Transcript	(loc_os08g31030):12008.m07102 protein protein HOTHEAD precursor, putative, expressed	0.0494998	0.67693
26.9	misc.glutathione S transferases	os.13016.1.s1_a_at	Transcript	(loc_os07g07320):12007.m05191 protein glutathione S-transferase GSTU6, putative, expressed	0.0239069	0.788815
26.10	misc.cytochrome P450	os.57531.1.s1_at	Transcript	(loc_os04g48170):12004.m09755 protein cytochrome P450 87A3, putative, expressed	-0.20116	0.582414
26.10	misc.cytochrome P450	os.54895.1.s1_x_at	Transcript	(loc_os02g09240):12002.m06221 protein cytochrome P450 71D8, putative, expressed	0.375499	1.02586
26.10	misc.cytochrome P450	os.52745.1.s1_at	Transcript	(loc_os02g44654):12002.m77757 protein cytochrome P450 86A2, putative, expressed	-0.244716	0.511903
26.10	misc.cytochrome P450	os.54895.1.s1_at	Transcript	(loc_os02g09240):12002.m06221 protein cytochrome P450 71D8, putative, expressed	0.411654	0.94879
26.10	misc.cytochrome P450	os.17265.2.s1_x_at	Transcript	(loc_os01g29150):12001.m09352 protein cytochrome P450 72A1, putative, expressed	-0.0158205	0.741325
26.10	misc.cytochrome P450	os.16305.1.s1_at	Transcript	(loc_os04g10160):12004.m06268 protein cytochrome P450 CYP99A1, putative, expressed	0.330542	0.595533
26.10	misc.cytochrome P450	os.17265.1.s1_at	Transcript	(loc_os01g29150):12001.m09352 protein cytochrome P450 72A1, putative, expressed	-0.291053	0.802065
26.12	misc.peroxidases	os.5796.1.s1_at	Transcript	(loc_os04g42100):12004.m09183 protein peroxidase 18 precursor, putative, expressed	-0.0669694	0.522567
26.12	misc.peroxidases	os.7832.1.s1_at	Transcript	(loc_os03g02920):12003.m05830 protein peroxidase 66 precursor, putative, expressed	-0.0467115	0.90555
26.12	misc.peroxidases	os.20284.1.s1_at	Transcript	(loc_os12g34524):12012.m07246 protein peroxidase 24 precursor, putative, expressed	0.0399112	0.51244
26.12	misc.peroxidases	os.50838.1.a1_at	Transcript	(loc_os04g56180):12004.m10509 protein peroxidase 16 precursor, putative, expressed	-0.0710216	1.56438
26.12	misc.peroxidases	os.56899.1.s1_at	Transcript	(loc_os07g44590):12007.m08680 protein peroxidase 66 precursor, putative, expressed	-0.0391891	0.60476
26.12	misc.peroxidases	os.153.1.s1_at	Transcript	(loc_os05g41990):12005.m08373 protein peroxidase 1 precursor, putative, expressed	-0.461441	0.9084
26.12	misc.peroxidases	os.20284.1.s1_x_at	Transcript	(loc_os12g34524):12012.m07246 protein peroxidase 24 precursor, putative, expressed	0.172885	0.662835
26.12	misc.peroxidases	os.1406.1.s1_at	Transcript	(loc_os01g10850):12001.m07705 protein peroxidase 68 precursor, putative, expressed	-0.143341	0.573513
26.12	misc.peroxidases	osaffx.26728.1.s1_at	Transcript	(loc_os05g04470):12005.m04980 protein peroxidase 1 precursor, putative, expressed	-0.064262	0.635119
26.12	misc.peroxidases	os.11553.1.s1_at	Transcript	(loc_os03g02939):12003.m101094 protein cationic peroxidase 2 precursor, putative, expressed	-0.0228659	0.674907
26.12	misc.peroxidases	os.27793.1.s1_at	Transcript	(loc_os02g14430):12002.m06688 protein peroxidase 68 precursor, putative, expressed	0.221964	0.541823
26.12	misc.peroxidases	os.27793.1.s1_x_at	Transcript	(loc_os02g14430):12002.m06688 protein peroxidase 68 precursor, putative, expressed	0.304365	0.575878
26.12	misc.peroxidases	os.50952.1.s1_at	Transcript	(loc_os07g03120):12007.m04783 protein expressed protein	-0.174691	0.624341
26.12	misc.peroxidases	os.10394.2.s1_at	Transcript	(loc_os08g42030):12008.m08181 protein peroxidase 73 precursor, putative, expressed	-0.00614234	1.04893
26.12	misc.peroxidases	os.11558.1.s1_at	Transcript	(loc_os01g16450):12001.m08241 protein peroxidase 24 precursor, putative, expressed	0.0913226	1.3727
26.12	misc.peroxidases	os.2427.1.s1_at	Transcript	(loc_os11g10460):12011.m05241 protein peroxidase 43 precursor, putative, expressed	-0.30095	1.90783
26.13	misc.acid and other phosphatases	os.36122.2.s1_at	Transcript	MULTIPLE HITS: (loc_os01g41650,loc_os01g41660) loc_os01g41650: 12001.m10433 protein pentatricopeptide repeat protein PPR986-12, putative, expressedloc_os01g41660: 12001.m10434 protein phosphoethanolamine/phosphocholine phosphatase, putative, expressed	-0.00466264	0.501105
26.13	misc.acid and other phosphatases	os.52112.1.s1_at	Transcript	(loc_os07g48320):12007.m09046 protein acid phosphatase 1 precursor, putative, expressed	0.105522	0.991763
26.16	misc.myrosinases-lectin-jacalin	os.56331.1.s1_at	Transcript	(loc_os08g40280):12008.m08008 protein lectin-like protein kinase, putative, expressed	-0.125211	0.612586
26.17	misc.dynamin	os.9442.1.s1_s_at	Transcript	MULTIPLE HITS: (loc_os03g50530,loc_os03g50520) loc_os03g50530: 12003.m10044 protein 3-deoxy-D-arabino-heptulosonate 7-phosphate, putative, expressedloc_os03g50520: 12003.m10043 protein dynamin-related protein 1C, putative, expressed	0.0139083	0.54698
26.17	misc.dynamin	os.38545.1.s1_s_at	Transcript	(loc_os03g50520):12003.m10043 protein dynamin-related protein 1C, putative, expressed	0.263836	0.898164
26.19	misc.plastocyanin-like	os.49608.1.s1_at	Transcript	(loc_os03g15340):12003.m06971 protein chemocyanin precursor, putative, expressed	0.176177	0.639063
26.19	misc.plastocyanin-like	os.7393.1.s1_at	Transcript	(loc_os07g02200):12007.m04693 protein blue copper protein precursor, putative, expressed	0.0603489	1.26984
26.19	misc.plastocyanin-like	os.36802.1.s1_at	Transcript	(loc_os01g17470):12001.m08338 protein blue copper protein precursor, putative, expressed	-0.0782131	1.33439
26.19	misc.plastocyanin-like	os.50909.2.s1_s_at	Transcript	(loc_os03g55120):12003.m10428 protein blue copper protein precursor, putative, expressed	-0.0531123	0.786514
26.19	misc.plastocyanin-like	osaffx.19841.1.s1_at	Transcript	(loc_os12g26880):12012.m06506 protein uclacyanin-2 precursor, putative, expressed	0.077995	1.2983
26.19	misc.plastocyanin-like	osaffx.7183.1.s1_s_at	Transcript	(loc_os11g24140):12011.m06340 protein chemocyanin precursor, putative, expressed	-0.157194	0.587425
26.19	misc.plastocyanin-like	os.31089.1.s1_at	Transcript	(loc_os03g02400):12003.m05782 protein early nodulin-like protein 1 precursor, putative, expressed	-0.0714609	1.28658
26.19	misc.plastocyanin-like	os.50909.1.s1_at	Transcript	(loc_os03g55120):12003.m10428 protein blue copper protein precursor, putative, expressed	-0.227354	1.13569
26.21	misc.protease inhibitor/seed storage/lipid transfer protein (LTP) family protein	os.12758.1.s1_at	Transcript	(loc_os08g42040):12008.m08182 protein lipid transfer protein, putative, expressed	0.361739	1.0253
26.21	misc.protease inhibitor/seed storage/lipid transfer protein (LTP) family protein	osaffx.18589.1.s1_s_at	Transcript	(loc_os10g40480):12010.m06816 protein cortical cell-delineating protein precursor, putative, expressed	0.242056	2.04954
26.21	misc.protease inhibitor/seed storage/lipid transfer protein (LTP) family protein	os.13246.1.s1_at	Transcript	(loc_os01g59870):12001.m12121 protein lipid-transfer protein, putative, expressed	0.0548883	1.57733
26.21	misc.protease inhibitor/seed storage/lipid transfer protein (LTP) family protein	os.46629.1.s1_s_at	Transcript	(loc_os10g40480):12010.m06816 protein cortical cell-delineating protein precursor, putative, expressed	0.496076	3.05662
26.21	misc.protease inhibitor/seed storage/lipid transfer protein (LTP) family protein	osaffx.3569.1.s1_at	Transcript	(loc_os03g50960):12003.m10078 protein cortical cell-delineating protein precursor, putative, expressed	0.430493	0.727318
26.21	misc.protease inhibitor/seed storage/lipid transfer protein (LTP) family protein	osaffx.3569.1.s1_x_at	Transcript	(loc_os03g50960):12003.m10078 protein cortical cell-delineating protein precursor, putative, expressed	0.455128	0.707905
26.21	misc.protease inhibitor/seed storage/lipid transfer protein (LTP) family protein	os.9346.1.s1_at	Transcript	(loc_os03g01310):12003.m05679 protein cortical cell-delineating protein precursor, putative, expressed	0.45648	0.643952
26.21	misc.protease inhibitor/seed storage/lipid transfer protein (LTP) family protein	os.4194.1.s1_at	Transcript	(loc_os10g40430):12010.m06811 protein cortical cell-delineating protein precursor, putative, expressed	0.267007	2.25458
26.21	misc.protease inhibitor/seed storage/lipid transfer protein (LTP) family protein	os.8994.1.s1_at	Transcript	(loc_os05g41030):12005.m08279 protein lipid binding protein, putative, expressed	0.0373185	0.526169
26.21	misc.protease inhibitor/seed storage/lipid transfer protein (LTP) family protein	os.47906.1.a1_at	Transcript	(loc_os06g49770):12006.m091790 protein lipid binding protein, putative, expressed	-0.115137	0.763471
26.21	misc.protease inhibitor/seed storage/lipid transfer protein (LTP) family protein	osaffx.3640.1.s1_at	Transcript	(loc_os03g58940):12003.m10797 protein lipid binding protein, putative	0.336254	0.599411
26.22	misc.short chain dehydrogenase/reductase (SDR)	os.6192.1.s1_at	Transcript	(loc_os03g02460):12003.m05788 protein retinol dehydrogenase 12, putative, expressed	0.145046	0.561545
26.22	misc.short chain dehydrogenase/reductase (SDR)	os.49545.1.s1_at	Transcript	(loc_os11g32030):12011.m07105 protein sex determination protein tasselseed-2, putative, expressed	-0.097303	1.21442
26.22	misc.short chain dehydrogenase/reductase (SDR)	os.27920.1.a1_at	Transcript	(loc_os07g46840):12007.m08901 protein sex determination protein tasselseed-2, putative, expressed	-0.025208	0.759354
26.23	misc.rhodanese	os.18520.1.s1_at	Transcript	(loc_os09g10750):12009.m04339 protein rhodanese family protein, putative, expressed	0.182377	0.55597
26.28	misc.GDSL-motif lipase	os.38245.1.s1_at	Transcript	(loc_os01g22640):12001.m08743 protein alpha-L-fucosidase 2 precursor, putative, expressed	-0.125376	0.767686
26.28	misc.GDSL-motif lipase	os.35966.1.s1_at	Transcript	(loc_os01g61570):12001.m12283 protein anther-specific proline-rich protein APG precursor, putative, expressed	0.122541	0.914161
26.28	misc.GDSL-motif lipase	os.10533.1.s1_at	Transcript	(loc_os01g11710):12001.m07788 protein esterase precursor, putative, expressed	-0.0783513	0.641552
26.28	misc.GDSL-motif lipase	os.5270.1.s1_at	Transcript	(loc_os05g44200):12005.m08546 protein anther-specific proline-rich protein APG, putative, expressed	0.227797	1.81786
26.28	misc.GDSL-motif lipase	os.56325.1.s1_at	Transcript	(loc_os03g64170):12003.m11280 protein anther-specific proline-rich protein APG precursor, putative, expressed	0.000926033	0.546163
26.28	misc.GDSL-motif lipase	os.5727.1.s1_at	Transcript	(loc_os06g05550):12006.m05282 protein anther-specific proline-rich protein APG precursor, putative, expressed	0.165122	1.12332
26.28	misc.GDSL-motif lipase	osaffx.11605.1.s1_at	Transcript	(loc_os01g54470):12001.m11611 protein anther-specific proline-rich protein APG, putative, expressed	-0.0919091	1.17416
26.28	misc.GDSL-motif lipase	os.49174.1.s1_at	Transcript	(loc_os03g64170):12003.m11280 protein anther-specific proline-rich protein APG precursor, putative, expressed	0.100979	1.17846
26.28	misc.GDSL-motif lipase	os.23215.1.s1_at	Transcript	(loc_os06g24404):12006.m07091 protein anther-specific proline-rich protein APG precursor, putative, expressed	0.386926	0.651927
26.28	misc.GDSL-motif lipase	os.1526.1.s1_at	Transcript	(loc_os01g22660):12001.m42993 protein alpha-L-fucosidase 2 precursor, putative, expressed	0.0387247	1.1067
26.28	misc.GDSL-motif lipase	os.7940.1.s1_at	Transcript	(loc_os06g34120):12006.m07948 protein esterase precursor, putative, expressed	0.081144	0.779059
26.28	misc.GDSL-motif lipase	os.28229.2.s1_x_at	Transcript	MULTIPLE HITS: (loc_os01g52780,loc_os01g52770) loc_os01g52780: 12001.m11451 protein TB2/DP1, HVA22 family protein, expressedloc_os01g52770: 12001.m11450 protein anther-specific proline-rich protein APG, putative, expressed	0.255994	1.24975
26.28	misc.GDSL-motif lipase	os.8666.1.s1_at	Transcript	(loc_os02g57110):12002.m10733 protein anther-specific proline-rich protein APG precursor, putative, expressed	-0.724748	0.850511
27.1.19	RNA.processing.ribonucleases	os.9417.1.s1_at	Transcript	(loc_os09g36680):12009.m06617 protein ribonuclease 3 precursor, putative, expressed	0.453735	0.927961
27.3.3	RNA.regulation of transcription.AP2/EREBP, APETALA2/Ethylene-responsive element binding protein family	osaffx.18596.1.s1_at	Transcript	(loc_os10g41130):12010.m06878 protein DREB-like protein, putative, expressed	0.117409	1.01595
27.3.3	RNA.regulation of transcription.AP2/EREBP, APETALA2/Ethylene-responsive element binding protein family	os.3766.1.s1_at	Transcript	(loc_os01g58420):12001.m11985 protein ethylene-responsive transcription factor 4, putative, expressed	0.271844	0.501821
27.3.3	RNA.regulation of transcription.AP2/EREBP, APETALA2/Ethylene-responsive element binding protein family	osaffx.13602.1.s1_at	Transcript	(loc_os03g60430):12003.m10932 protein floral homeotic protein, putative, expressed	0.17856	0.743198
27.3.3	RNA.regulation of transcription.AP2/EREBP, APETALA2/Ethylene-responsive element binding protein family	os.16683.1.s1_at	Transcript	(loc_os11g03540):12011.m04550 protein AP2/EREBP transcriptional factor WRI1, putative, expressed	-0.0826965	0.501734
27.3.3	RNA.regulation of transcription.AP2/EREBP, APETALA2/Ethylene-responsive element binding protein family	os.10683.1.a1_s_at	Transcript	(loc_os02g51300):12002.m10164 protein protein BABY BOOM 2, putative, expressed	-0.078402	0.579274
27.3.3	RNA.regulation of transcription.AP2/EREBP, APETALA2/Ethylene-responsive element binding protein family	os.55579.1.s1_at	Transcript	(loc_os06g08340):12006.m05555 protein ethylene response factor 1, putative, expressed	-0.103465	0.831934
27.3.3	RNA.regulation of transcription.AP2/EREBP, APETALA2/Ethylene-responsive element binding protein family	osaffx.18596.1.s1_x_at	Transcript	(loc_os10g41130):12010.m06878 protein DREB-like protein, putative, expressed	0.215449	0.84901
27.3.4	RNA.regulation of transcription.ARF, Auxin Response Factor family	os.6367.1.s1_a_at	Transcript	(loc_os01g48060):12001.m10998 protein auxin response factor 3, putative, expressed	-0.21787	0.581502
27.3.4	RNA.regulation of transcription.ARF, Auxin Response Factor family	os.34249.2.s1_x_at	Transcript	(loc_os01g54990):12001.m11659 protein auxin response factor 4, putative, expressed	0.0769344	0.519424
27.3.4	RNA.regulation of transcription.ARF, Auxin Response Factor family	os.22271.2.s1_x_at	Transcript	(loc_os06g48950):12006.m09421 protein auxin response factor 19, putative, expressed	-0.0177955	1.00113
27.3.4	RNA.regulation of transcription.ARF, Auxin Response Factor family	os.10817.3.s1_x_at	Transcript	(loc_os11g32110):12011.m28812 protein auxin response factor 2, putative, expressed	0.239617	0.623709
27.3.4	RNA.regulation of transcription.ARF, Auxin Response Factor family	os.8374.1.s1_at	Transcript	(loc_os04g43910):12004.m09350 protein auxin response factor 16, putative, expressed	-0.0432905	1.12488
27.3.4	RNA.regulation of transcription.ARF, Auxin Response Factor family	os.6367.2.s1_x_at	Transcript	(loc_os01g48060):12001.m10998 protein auxin response factor 3, putative, expressed	-0.0329483	0.620905
27.3.6	RNA.regulation of transcription.bHLH,Basic Helix-Loop-Helix family	os.35707.1.s1_at	Transcript	(loc_os09g33580):12009.m06407 protein bHLH transcription factor GBOF-1, putative, expressed	0.108323	0.744317
27.3.6	RNA.regulation of transcription.bHLH,Basic Helix-Loop-Helix family	os.53254.1.s1_at	Transcript	(loc_os06g12210):12006.m05938 protein DNA binding protein, putative, expressed	0.37414	3.05698
27.3.6	RNA.regulation of transcription.bHLH,Basic Helix-Loop-Helix family	os.52592.1.s1_at	Transcript	(loc_os02g49480):12002.m09982 protein transcription factor BIM1, putative, expressed	-0.000706279	0.760574
27.3.6	RNA.regulation of transcription.bHLH,Basic Helix-Loop-Helix family	os.55174.1.s1_at	Transcript	(loc_os08g37730):12008.m07758 protein helix-loop-helix-like protein, putative, expressed	-0.0376996	0.552608
27.3.6	RNA.regulation of transcription.bHLH,Basic Helix-Loop-Helix family	os.51063.1.s1_at	Transcript	(loc_os09g28210):12009.m05972 protein DNA binding protein, putative, expressed	0.253144	1.18741
27.3.6	RNA.regulation of transcription.bHLH,Basic Helix-Loop-Helix family	osaffx.3165.1.s1_at	Transcript	(loc_os03g07540):12003.m06267 protein DNA binding protein, putative, expressed	0.209499	2.08465
27.3.6	RNA.regulation of transcription.bHLH,Basic Helix-Loop-Helix family	os.14318.1.s1_at	Transcript	(loc_os08g42470):12008.m08225 protein bHLH transcription factor GBOF-1, putative, expressed	0.220036	0.752105
27.3.6	RNA.regulation of transcription.bHLH,Basic Helix-Loop-Helix family	os.5860.1.s1_at	Transcript	(loc_os03g04310):12003.m05961 protein DNA binding protein, putative, expressed	0.0220178	0.681544
27.3.6	RNA.regulation of transcription.bHLH,Basic Helix-Loop-Helix family	osaffx.17362.1.s1_at	Transcript	(loc_os08g36740):12008.m07662 protein DNA binding protein, putative	0.0614997	2.18112
27.3.6	RNA.regulation of transcription.bHLH,Basic Helix-Loop-Helix family	os.13595.2.s1_x_at	Transcript	(loc_os01g70310):12001.m13079 protein inducer of CBF expression 2, putative, expressed	-0.00040326	0.605093
27.3.6	RNA.regulation of transcription.bHLH,Basic Helix-Loop-Helix family	os.54959.1.s1_at	Transcript	(loc_os03g46860):12003.m09702 protein DNA binding protein, putative, expressed	-0.166179	1.21074
27.3.6	RNA.regulation of transcription.bHLH,Basic Helix-Loop-Helix family	osaffx.12587.1.s1_s_at	Transcript	(loc_os02g51320):12002.m10166 protein DNA binding protein, putative, expressed	0.21851	2.45469
27.3.6	RNA.regulation of transcription.bHLH,Basic Helix-Loop-Helix family	os.10300.1.s1_at	Transcript	(loc_os01g01840):12001.m06827 protein helix-loop-helix DNA-binding domain containing protein, expressed	0.103889	0.569357
27.3.6	RNA.regulation of transcription.bHLH,Basic Helix-Loop-Helix family	osaffx.20360.1.s1_x_at	Transcript	(loc_os10g26410):12010.m05581 protein DNA binding protein, putative, expressed	0.3336	3.57915
27.3.6	RNA.regulation of transcription.bHLH,Basic Helix-Loop-Helix family	osaffx.15360.1.s1_at	Transcript	(loc_os06g10820):12006.m05799 protein BHLH transcription factor, putative	0.0173139	1.23657
27.3.6	RNA.regulation of transcription.bHLH,Basic Helix-Loop-Helix family	os.23125.1.s1_at	Transcript	(loc_os03g19780):12003.m07393 protein expressed protein	-0.100989	0.687113
27.3.6	RNA.regulation of transcription.bHLH,Basic Helix-Loop-Helix family	os.7751.1.s1_at	Transcript	(loc_os02g47660):12002.m09800 protein BHLH transcription factor, putative, expressed	0.199479	0.890617
27.3.9	RNA.regulation of transcription.C2C2(Zn) GATA transcription factor family	osaffx.27307.1.s1_at	Transcript	(loc_os05g44400):12005.m08566 protein GATA transcription factor 13, putative, expressed	-0.0567098	0.785729
27.3.9	RNA.regulation of transcription.C2C2(Zn) GATA transcription factor family	osaffx.24890.1.s1_at	Transcript	(loc_os02g56250):12002.m10648 protein GATA zinc finger family protein, expressed	0.167668	1.03552
27.3.11	RNA.regulation of transcription.C2H2 zinc finger family	osaffx.6132.1.s1_s_at	Transcript	(loc_os08g44190):12008.m08392 protein zinc finger protein 2, putative, expressed	0.0604984	1.28547
27.3.11	RNA.regulation of transcription.C2H2 zinc finger family	osaffx.12360.1.s1_at	Transcript	(loc_os02g35460):12002.m08634 protein conserved hypothetical protein	-0.0329098	0.511661
27.3.22	RNA.regulation of transcription.HB,Homeobox transcription factor family	os.51648.1.s1_at	Transcript	(loc_os03g20910):12003.m34855 protein homeobox domain containing protein, expressed	0.0136676	2.78582
27.3.22	RNA.regulation of transcription.HB,Homeobox transcription factor family	os.37618.1.s1_at	Transcript	(loc_os06g04850):12006.m05214 protein homeobox-leucine zipper protein ATHB-4, putative, expressed	-0.0859159	0.970577
27.3.22	RNA.regulation of transcription.HB,Homeobox transcription factor family	os.31463.1.s1_at	Transcript	(loc_os03g56110):12003.m10522 protein homeobox protein rough sheath 1, putative, expressed	-0.0225368	2.10018
27.3.22	RNA.regulation of transcription.HB,Homeobox transcription factor family	os.57551.1.s1_s_at	Transcript	(loc_os03g56110):12003.m10522 protein homeobox protein rough sheath 1, putative, expressed	-0.0685015	1.72774
27.3.22	RNA.regulation of transcription.HB,Homeobox transcription factor family	osaffx.29958.1.s1_x_at	Transcript	(loc_os09g21180):12009.m05325 protein homeodomain leucine zipper protein CPHB-5, putative, expressed	-0.344095	0.726147
27.3.22	RNA.regulation of transcription.HB,Homeobox transcription factor family	os.2365.1.s1_at	Transcript	(loc_os06g04870):12006.m05216 protein homeobox-leucine zipper protein HAT1, putative, expressed	-0.112635	1.43377
27.3.22	RNA.regulation of transcription.HB,Homeobox transcription factor family	os.24893.1.s1_a_at	Transcript	(loc_os01g60270):12001.m12157 protein WUSCHEL-related homeobox 14, putative, expressed	0.0789761	0.562727
27.3.22	RNA.regulation of transcription.HB,Homeobox transcription factor family	os.51714.1.s1_at	Transcript	(loc_os07g48560):12007.m09067 protein WUSCHEL-related homeobox 11, putative, expressed	0.122792	2.98655
27.3.22	RNA.regulation of transcription.HB,Homeobox transcription factor family	os.49245.1.s1_at	Transcript	(loc_os02g43330):12002.m09368 protein homeobox-leucine zipper protein ATHB-6, putative, expressed	-0.0835458	0.777413
27.3.22	RNA.regulation of transcription.HB,Homeobox transcription factor family	os.51648.2.s1_at	Transcript	(loc_os03g20910):12003.m34855 protein homeobox domain containing protein, expressed	0.0344686	1.55122
27.3.22	RNA.regulation of transcription.HB,Homeobox transcription factor family	os.12134.1.s1_at	Transcript	(loc_os04g45810):12004.m09532 protein homeodomain-leucine zipper transcription factor TaHDZipI-1, putative, expressed	0.0232781	0.528912
27.3.22	RNA.regulation of transcription.HB,Homeobox transcription factor family	osaffx.4107.1.s1_s_at	Transcript	(loc_os04g46350):12004.m09585 protein homeobox-leucine zipper protein ATHB-4, putative, expressed	-0.108022	2.19243
27.3.22	RNA.regulation of transcription.HB,Homeobox transcription factor family	osaffx.29958.1.s1_at	Transcript	(loc_os09g21180):12009.m05325 protein homeodomain leucine zipper protein CPHB-5, putative, expressed	-0.0225976	0.664434
27.3.22	RNA.regulation of transcription.HB,Homeobox transcription factor family	os.4605.1.s1_at	Transcript	(loc_os10g41230):12010.m06887 protein homeobox-leucine zipper protein HAT1, putative, expressed	0.156249	0.714177
27.3.22	RNA.regulation of transcription.HB,Homeobox transcription factor family	osaffx.12765.1.s1_x_at	Transcript	(loc_os03g07450):12003.m34794 protein homeobox-leucine zipper protein HAT7, putative, expressed	-0.0790036	0.93529
27.3.22	RNA.regulation of transcription.HB,Homeobox transcription factor family	osaffx.17933.1.s1_at	Transcript	(loc_os09g27450):12009.m05897 protein homeobox-leucine zipper protein HAT14, putative, expressed	0.134556	0.59881
27.3.22	RNA.regulation of transcription.HB,Homeobox transcription factor family	os.50599.1.s1_x_at	Transcript	(loc_os04g46350):12004.m09585 protein homeobox-leucine zipper protein ATHB-4, putative, expressed	-0.0184057	0.915094
27.3.27	RNA.regulation of transcription.NAC domain transcription factor family	os.51831.1.s1_at	Transcript	(loc_os02g15340):12002.m06777 protein NAC domain-containing protein 76, putative, expressed	0.207456	1.13665
27.3.27	RNA.regulation of transcription.NAC domain transcription factor family	os.34471.1.s1_at	Transcript	(loc_os01g64310):12001.m12546 protein NAC domain-containing protein 90, putative, expressed	-0.330058	1.12068
27.3.29	RNA.regulation of transcription.TCP transcription factor family	os.47948.1.s1_at	Transcript	(loc_os02g51280):12002.m10162 protein TCP-domain protein, putative, expressed	-0.230119	0.695375
27.3.29	RNA.regulation of transcription.TCP transcription factor family	os.52097.1.s1_at	Transcript	(loc_os04g44440):12004.m09403 protein TCP-domain protein, putative, expressed	0.0565482	1.12523
27.3.32	RNA.regulation of transcription.WRKY domain transcription factor family	os.27039.1.s1_at	Transcript	(loc_os08g38990):12008.m07882 protein OsWRKY30 - Superfamily of rice TFs having WRKY and zinc finger domains, expressed	-0.346966	0.503699
27.3.35	RNA.regulation of transcription.bZIP transcription factor family	os.33336.1.s1_at	Transcript	(loc_os01g11350):12001.m07754 protein transcription factor RF2b, putative, expressed	-0.385014	1.13134
27.3.35	RNA.regulation of transcription.bZIP transcription factor family	os.55684.1.s1_at	Transcript	(loc_os01g55150):12001.m11675 protein transcription factor RF2b, putative, expressed	-0.0651528	1.85372
27.3.35	RNA.regulation of transcription.bZIP transcription factor family	os.46836.1.s1_at	Transcript	(loc_os10g38820):12010.m06649 protein transcription factor RF2a, putative, expressed	-0.116375	0.508714
27.3.36	RNA.regulation of transcription.Argonaute	osaffx.25355.1.s1_at	Transcript	(loc_os03g33650):12003.m08604 protein argonaute-like protein, putative, expressed	0.0516113	0.84039
27.3.37	RNA.regulation of transcription.AS2,Lateral Organ Boundaries Gene Family	os.53245.1.s1_at	Transcript	(loc_os03g45750):12003.m09600 protein LOB domain protein 12, putative, expressed	-0.2458	0.935911
27.3.40	RNA.regulation of transcription.Aux/IAA family	os.57199.1.s1_at	Transcript	(loc_os09g35870):12009.m06538 protein OsIAA26 - Auxin-responsive Aux/IAA gene family member, expressed	-0.0211498	0.512667
27.3.40	RNA.regulation of transcription.Aux/IAA family	os.4806.1.s1_at	Transcript	(loc_os02g57250):12002.m10747 protein OsIAA10 - Auxin-responsive Aux/IAA gene family member, expressed	0.0244375	0.909984
27.3.40	RNA.regulation of transcription.Aux/IAA family	os.26512.1.s1_at	Transcript	(loc_os03g58350):12003.m10745 protein OsIAA14 - Auxin-responsive Aux/IAA gene family member, expressed	0.0433459	2.24416
27.3.40	RNA.regulation of transcription.Aux/IAA family	os.9945.1.s1_at	Transcript	(loc_os03g43410):12003.m09387 protein OsIAA12 - Auxin-responsive Aux/IAA gene family member, expressed	0.25728	1.86189
27.3.40	RNA.regulation of transcription.Aux/IAA family	os.23256.1.s1_at	Transcript	(loc_os02g56120):12002.m10636 protein OsIAA9 - Auxin-responsive Aux/IAA gene family member, expressed	0.263306	3.2537
27.3.40	RNA.regulation of transcription.Aux/IAA family	osaffx.25512.1.s1_s_at	Transcript	(loc_os03g43400):12003.m09386 protein OsIAA11 - Auxin-responsive Aux/IAA gene family member, expressed	0.0734068	2.45894
27.3.40	RNA.regulation of transcription.Aux/IAA family	os.18169.1.s1_at	Transcript	(loc_os01g18360):12001.m08378 protein OsIAA4 - Auxin-responsive Aux/IAA gene family member, expressed	0.0472187	0.688737
27.3.40	RNA.regulation of transcription.Aux/IAA family	os.4822.1.s1_at	Transcript	(loc_os05g08570):12005.m27719 protein OsIAA15 - Auxin-responsive Aux/IAA gene family member, expressed	-0.0550513	0.647326
27.3.40	RNA.regulation of transcription.Aux/IAA family	os.8622.1.s1_at	Transcript	(loc_os07g08460):12007.m05302 protein OsIAA24 - Auxin-responsive Aux/IAA gene family member, expressed	0.0985782	1.04319
27.3.40	RNA.regulation of transcription.Aux/IAA family	os.15798.1.s1_at	Transcript	(loc_os06g07040):12006.m05429 protein OsIAA20 - Auxin-responsive Aux/IAA gene family member, expressed	0.110531	3.72954
27.3.40	RNA.regulation of transcription.Aux/IAA family	os.7855.1.s1_at	Transcript	(loc_os12g40900):12012.m07873 protein OsIAA31 - Auxin-responsive Aux/IAA gene family member, expressed	-0.0560846	0.730724
27.3.50	RNA.regulation of transcription.General Transcription	os.9714.2.a1_a_at	Transcript	(loc_os04g51190):12004.m35444 protein growth-regulating factor, putative, expressed	-0.0789731	0.562726
27.3.50	RNA.regulation of transcription.General Transcription	os.2347.1.s1_a_at	Transcript	(loc_os02g53690):12002.m10398 protein atGRF5, putative, expressed	-0.192539	1.08584
27.3.55	RNA.regulation of transcription.HDA	os.8519.1.s1_a_at	Transcript	(loc_os05g51830):12005.m09245 protein histone deacetylase 2b, putative, expressed	0.0202941	0.508369
27.3.67	RNA.regulation of transcription.putative transcription regulator	os.10322.1.s1_s_at	Transcript	(loc_os07g38170):12007.m08065 protein DNA binding protein, putative, expressed	-0.0114928	0.733734
27.3.73	RNA.regulation of transcription.Zn-finger(CCHC)	os.11615.1.s1_at	Transcript	(loc_os02g32350):12002.m08328 protein 4SNc-Tudor domain protein, putative, expressed	0.234013	0.509217
27.3.80	RNA.regulation of transcription.zf-HD	os.50830.1.s1_at	Transcript	(loc_os09g24810):12009.m05635 protein mini zinc finger 3, putative, expressed	0.17714	0.679645
27.3.99	RNA.regulation of transcription.unclassified	os.6791.1.s1_at	Transcript	(loc_os01g72510):12001.m13286 protein aspartic proteinase nepenthesin-2 precursor, putative, expressed	-0.150641	0.780963
27.3.99	RNA.regulation of transcription.unclassified	os.21902.1.s1_at	Transcript	(loc_os09g28300):12009.m05981 protein remorin, C-terminal region family protein, expressed	-0.25581	0.99254
27.3.99	RNA.regulation of transcription.unclassified	os.19465.1.s1_at	Transcript	(loc_os04g56500):12004.m10539 protein expressed protein	0.0451425	0.512123
27.3.99	RNA.regulation of transcription.unclassified	osaffx.23718.1.s1_x_at	Transcript	(loc_os01g48750):12001.m11064 protein aspartic proteinase nepenthesin-2 precursor, putative, expressed	-0.0586737	0.567779
27.3.99	RNA.regulation of transcription.unclassified	os.49663.1.s1_at	Transcript	(loc_os02g39000):12002.m08988 protein DNA binding protein, putative, expressed	-0.136685	0.747738
27.3.99	RNA.regulation of transcription.unclassified	osaffx.15984.1.s1_x_at	Transcript	(loc_os06g48330):12006.m09359 protein protein binding protein, putative, expressed	0.0148853	0.55686
27.3.99	RNA.regulation of transcription.unclassified	os.6791.1.s1_x_at	Transcript	(loc_os01g72510):12001.m13286 protein aspartic proteinase nepenthesin-2 precursor, putative, expressed	-0.178395	0.838947
27.3.99	RNA.regulation of transcription.unclassified	os.50771.1.s1_at	Transcript	(loc_os06g44320):12006.m08960 protein expressed protein	-0.472185	3.29191
27.3.99	RNA.regulation of transcription.unclassified	osaffx.23718.2.s1_x_at	Transcript	(loc_os05g48330):12005.m08904 protein pepsin A, putative, expressed	0.0452914	0.790238
27.3.99	RNA.regulation of transcription.unclassified	osaffx.15984.1.s1_at	Transcript	(loc_os06g48330):12006.m09359 protein protein binding protein, putative, expressed	0.0880188	0.514018
27.3.99	RNA.regulation of transcription.unclassified	os.13623.1.s1_at	Transcript	(loc_os01g41550):12001.m10423 protein aspartic proteinase nepenthesin-2 precursor, putative, expressed	-0.0589529	0.753679
27.3.99	RNA.regulation of transcription.unclassified	osaffx.23718.1.s1_at	Transcript	(loc_os01g48750):12001.m11064 protein aspartic proteinase nepenthesin-2 precursor, putative, expressed	0.00928178	0.567513
27.3.99	RNA.regulation of transcription.unclassified	os.739.1.s1_at	Transcript	(loc_os01g04710):12001.m07106 protein aspartic proteinase nepenthesin-1 precursor, putative, expressed	-0.0800388	0.699089
27.4	RNA.RNA binding	os.8371.1.s1_x_at	Transcript	(loc_os05g30980):12005.m07333 protein ribonucleoprotein, putative, expressed	-0.0877735	0.658673
27.4	RNA.RNA binding	os.14770.1.s1_at	Transcript	(loc_os03g17760):12003.m07201 protein RNA recognition motif family protein, expressed	-0.437222	1.27054
27.4	RNA.RNA binding	os.10870.1.s1_at	Transcript	(loc_os02g51890):12002.m77848 protein RNA-binding region-containing protein 1, putative, expressed	-0.119287	0.559906
27.4	RNA.RNA binding	os.12968.1.s1_at	Transcript	(loc_os06g11730):12006.m05890 protein RNA-binding region-containing protein 1, putative, expressed	0.04654	0.599407
27.4	RNA.RNA binding	os.9816.1.s1_a_at	Transcript	(loc_os11g41890):12011.m08027 protein RNA binding protein, putative, expressed	0.416544	1.01479
27.4	RNA.RNA binding	os.8371.2.s1_x_at	Transcript	(loc_os05g30980):12005.m07333 protein ribonucleoprotein, putative, expressed	0.0248215	0.717741
27.4	RNA.RNA binding	os.8371.2.s1_at	Transcript	(loc_os05g30980):12005.m07333 protein ribonucleoprotein, putative, expressed	0.0341459	0.742137
27.4	RNA.RNA binding	osaffx.23927.1.s1_x_at	Transcript	(loc_os01g65550):12001.m12666 protein RNA-binding region-containing protein 1, putative, expressed	0.130122	0.596377
28.1	DNA.synthesis/chromatin structure	os.21088.1.s1_at	Transcript	(loc_os07g07480):12007.m05207 protein endonuclease/ nucleic acid binding protein, putative, expressed	-0.229885	0.593892
28.1	DNA.synthesis/chromatin structure	osaffx.25760.1.s1_at	Transcript	MULTIPLE HITS: (loc_os03g58800,loc_os03g58810) loc_os03g58800: 12003.m10783 protein ATPase 2, putative, expressedloc_os03g58810: 12003.m10784 protein ATP-dependent RNA helicase has1, putative, expressed	0.186344	0.547645
28.1	DNA.synthesis/chromatin structure	osaffx.22608.3.s1_at	Transcript	MULTIPLE HITS: (loc_os10g02090,loc_os06g01960,loc_os09g32980) loc_os10g02090: 12010.m03632 protein retrotransposon protein, putative, LINE subclassloc_os06g01960: 12006.m04932 protein retrotransposon protein, putative, unclassifiedloc_os09g32980: 12009.m06390 protein retrotransposon protein, putative, LINE subclass	0.168482	0.620224
28.1	DNA.synthesis/chromatin structure	osaffx.23927.1.s1_x_at	Transcript	(loc_os01g65550):12001.m12666 protein RNA-binding region-containing protein 1, putative, expressed	0.130122	0.596377
28.1.3	DNA.synthesis/chromatin structure.histone	os.51928.1.s1_at	Transcript	(loc_os03g51200):12003.m10101 protein histone H2A, putative, expressed	-0.039169	0.830718
28.1.3	DNA.synthesis/chromatin structure.histone	os.10168.1.s1_at	Transcript	(loc_os12g25120):12012.m06339 protein histone H2A.2, putative, expressed	-0.0701525	0.604255
28.2	DNA.repair	os.57355.1.s1_x_at	Transcript	(loc_os01g58550):12001.m11997 protein DNA-3-methyladenine glycosylase I, putative, expressed	-0.0606096	1.05487
28.2	DNA.repair	os.42285.1.s1_x_at	Transcript	(loc_os01g58550):12001.m11997 protein DNA-3-methyladenine glycosylase I, putative, expressed	0.123946	1.35391
28.99	DNA.unspecified	os.49109.1.s1_at	Transcript	(loc_os08g38850):12008.m07868 protein phosphatidylinositol transporter/ transporter, putative, expressed	0.212674	0.992081
28.99	DNA.unspecified	os.15008.1.s1_at	Transcript	(loc_os05g35460):12005.m07776 protein patellin-1, putative, expressed	-0.0487086	0.500673
28.99	DNA.unspecified	os.7053.1.s1_at	Transcript	(loc_os01g65380):12001.m12651 protein patellin-5, putative, expressed	0.0338038	1.34564
28.99	DNA.unspecified	os.30597.3.s1_x_at	Transcript	(loc_os01g57240):12001.m11877 protein expressed protein	0.00660874	0.541335
28.99	DNA.unspecified	os.7053.1.s1_s_at	Transcript	(loc_os01g65380):12001.m12651 protein patellin-5, putative, expressed	-0.099554	0.92512
28.99	DNA.unspecified	os.49109.1.s2_at	Transcript	(loc_os08g38850):12008.m07868 protein phosphatidylinositol transporter/ transporter, putative, expressed	-0.120941	0.571032
28.99	DNA.unspecified	os.7619.1.s1_s_at	Transcript	(loc_os06g45990):12006.m09127 protein patellin-5, putative, expressed	-0.152116	1.0949
29.1	protein.aa activation	osaffx.17086.1.s1_at	Transcript	(loc_os08g20410):12008.m06108 protein expressed protein	0.351263	0.577447
29.1.11	protein.aa activation.serine-tRNA ligase	os.5952.4.s1_x_at	Transcript	(loc_os01g37837):12001.m43477 protein seryl-tRNA synthetase, putative, expressed	0.166672	0.542227
29.1.40	protein.aa activation.bifunctional aminoacyl-tRNA synthetase	os.39913.1.a1_at	Transcript	MULTIPLE HITS: (loc_os07g07060,loc_os07g07070) loc_os07g07060: 12007.m05166 protein prolyl-tRNA synthetase, putative, expressedloc_os07g07070: 12007.m05167 protein anthranilate phosphoribosyltransferase-like protein, putative, expressed	-0.206802	0.531901
29.2.2	protein.synthesis.misc ribosomal protein	os.38506.1.s1_s_at	Transcript	(loc_os07g07709):12007.m29370 protein 40S ribosomal protein S18, putative, expressed	0.177231	0.561809
29.2.2	protein.synthesis.misc ribosomal protein	os.6267.1.s1_at	Transcript	(loc_os07g26740):12007.m06951 protein 60S ribosomal protein L44, putative, expressed	0.118737	0.565344
29.2.2	protein.synthesis.misc ribosomal protein	os.8428.1.s1_at	Transcript	(loc_os05g30530):12005.m07289 protein 40S ribosomal protein S4, putative, expressed	0.017353	0.598996
29.2.2	protein.synthesis.misc ribosomal protein	os.12819.1.s1_at	Transcript	(loc_os03g04750):12003.m06002 protein 60S ribosomal protein L21, putative, expressed	-0.0451328	0.538045
29.2.2	protein.synthesis.misc ribosomal protein	os.6823.1.s1_at	Transcript	(loc_os01g62350):12001.m12357 protein 60S ribosomal protein L36-2, putative, expressed	-0.00860624	0.537011
29.2.2	protein.synthesis.misc ribosomal protein	os.50384.1.s1_at	Transcript	(loc_os02g32760):12002.m08369 protein 60S acidic ribosomal protein P2A, putative, expressed	-0.0519453	0.765491
29.2.2	protein.synthesis.misc ribosomal protein	os.14565.1.s1_at	Transcript	(loc_os07g12250):12007.m05678 protein 60S ribosomal protein L24, putative, expressed	-0.0192852	0.592264
29.2.2	protein.synthesis.misc ribosomal protein	os.18206.1.s1_at	Transcript	(loc_os01g59730):12001.m12107 protein 60S ribosomal protein L30, putative, expressed	0.011856	0.678022
29.2.2	protein.synthesis.misc ribosomal protein	osaffx.12705.1.s1_at	Transcript	(loc_os03g01900):12003.m05734 protein 40S ribosomal protein S17, putative, expressed	0.0190681	0.598072
29.2.3	protein.synthesis.initiation	os.57496.1.s1_x_at	Transcript	(loc_os06g23440):12006.m06996 protein eukaryotic translation initiation factor 1A, putative, expressed	0.314455	0.578433
29.2.4	protein.synthesis.elongation	os.4765.1.s1_s_at	Transcript	MULTIPLE HITS: (loc_os02g12800,loc_os02g12794) loc_os02g12800: 12002.m100464 protein elongation factor 1-gamma 1, putative, expressedloc_os02g12794: 12002.m33976 protein elongation factor 1-gamma 2, putative, expressed	0.350608	0.527353
29.2.5	protein.synthesis.release	os.48006.1.s1_at	Transcript	(loc_os01g71270):12001.m13170 protein eukaryotic peptide chain release factor subunit 1-1, putative, expressed	0.0695514	0.696412
29.3.2	protein.targeting.mitochondria	os.11491.1.s1_at	Transcript	(loc_os03g19290):12003.m07346 protein expressed protein	0.0459604	0.666533
29.3.4.99	protein.targeting.secretory pathway.unspecified	os.13624.1.s1_at	Transcript	(loc_os01g38510):12001.m10134 protein protein transport protein Sec61 beta subunit, putative, expressed	0.0657534	0.588368
29.3.4.99	protein.targeting.secretory pathway.unspecified	os.28148.1.s1_at	Transcript	(loc_os03g11440):12003.m06595 protein protein transport protein Sec61 alpha subunit isoform 2, putative, expressed	-0.0152924	0.501202
29.4	protein.postranslational modification	os.50890.1.s1_at	Transcript	(loc_os05g04550):12005.m04988 protein CBL-interacting serine/threonine-protein kinase 1, putative, expressed	0.0541618	0.658572
29.4	protein.postranslational modification	os.32832.1.s1_a_at	Transcript	(loc_os03g61010):12003.m10986 protein TPR-containing protein kinase, putative, expressed	0.0175771	0.825401
29.4	protein.postranslational modification	os.50606.1.s1_at	Transcript	(loc_os12g05394):12012.m04532 protein serine/threonine-protein kinase PK7, putative, expressed	-0.275927	1.2466
29.4	protein.postranslational modification	os.57434.1.s1_at	Transcript	(loc_os03g43684):12003.m09411 protein expressed protein	0.280959	0.711526
29.4	protein.postranslational modification	os.35013.1.s1_at	Transcript	(loc_os03g16170):12003.m07054 protein protein phosphatase 2C, putative, expressed	-0.154876	0.650351
29.4	protein.postranslational modification	os.23182.1.s1_at	Transcript	(loc_os01g01740):12001.m06818 protein HT1 protein kinase, putative, expressed	0.0289116	0.596923
29.4	protein.postranslational modification	os.46089.1.s1_at	Transcript	(loc_os10g42110):12010.m06968 protein ATP binding protein, putative, expressed	-0.133283	0.559294
29.4	protein.postranslational modification	os.49657.1.s1_at	Transcript	(loc_os09g28560):12009.m06007 protein protein phosphatase 2C ABI1, putative, expressed	-0.335028	1.20718
29.4	protein.postranslational modification	os.12261.1.s1_a_at	Transcript	(loc_os03g20380):12003.m07447 protein CIPK-like protein 1, putative, expressed	-0.191978	1.17327
29.4	protein.postranslational modification	os.46327.1.s1_at	Transcript	(loc_os09g06230):12009.m03893 protein serine/threonine-protein kinase 16, putative, expressed	0.0358865	0.548386
29.4	protein.postranslational modification	os.16993.1.s1_at	Transcript	(loc_os01g29469):12001.m09382 protein dual specificity protein phosphatase 9, putative, expressed	0.292235	0.55059
29.4	protein.postranslational modification	os.53036.1.s1_at	Transcript	(loc_os11g22404):12011.m06216 protein catalytic/ protein phosphatase type 2C, putative, expressed	-0.200948	0.659564
29.4	protein.postranslational modification	os.11222.1.s1_at	Transcript	(loc_os01g40630):12001.m10334 protein carboxy-lyase, putative, expressed	0.0354689	1.20323
29.4	protein.postranslational modification	osaffx.3349.1.s1_at	Transcript	(loc_os03g27780):12003.m08102 protein Ca2+/calmodulin-dependent protein kinase phosphatase, putative, expressed	0.0600109	1.77794
29.4	protein.postranslational modification	os.11334.1.s1_x_at	Transcript	(loc_os09g25090):12009.m05662 protein CIPK-like protein 1, putative, expressed	0.365203	0.597669
29.4	protein.postranslational modification	os.26927.1.s1_at	Transcript	(loc_os07g44290):12007.m08650 protein CBL-interacting serine/threonine-protein kinase 1, putative, expressed	0.0214475	0.553335
29.4	protein.postranslational modification	os.57433.1.s1_x_at	Transcript	(loc_os12g41200):12012.m07902 protein expressed protein	0.204121	0.96209
29.4	protein.postranslational modification	os.5690.1.s1_at	Transcript	(loc_os01g46760):12001.m10873 protein protein phosphatase 2C ABI1, putative, expressed	-0.199602	0.577927
29.4	protein.postranslational modification	osaffx.23594.1.s1_at	Transcript	(loc_os01g40094):12001.m10282 protein protein phosphatase 2C ABI2, putative, expressed	0.121979	0.703507
29.4	protein.postranslational modification	osaffx.12442.1.s1_at	Transcript	(loc_os02g41580):12002.m09194 protein calcium-dependent protein kinase 2, putative, expressed	0.0766204	0.553692
29.4	protein.postranslational modification	os.49654.1.s1_at	Transcript	(loc_os03g18970):12003.m07315 protein protein phosphatase 2C-like, putative, expressed	-0.0360147	0.656477
29.4	protein.postranslational modification	os.11222.2.s1_x_at	Transcript	(loc_os01g40630):12001.m10334 protein carboxy-lyase, putative, expressed	0.287618	0.906862
29.4	protein.postranslational modification	os.9331.1.s1_at	Transcript	(loc_os02g54600):12002.m10489 protein OsMKK4 - putative MAPKK based on amino acid sequence homology, expressed	0.0296704	0.543154
29.4	protein.postranslational modification	os.40425.1.a1_x_at	Transcript	(loc_os01g01740):12001.m06818 protein HT1 protein kinase, putative, expressed	-0.111478	0.597196
29.4	protein.postranslational modification	osaffx.27219.1.s1_at	Transcript	(loc_os05g38290):12005.m08008 protein protein phosphatase 2C, putative, expressed	-0.239573	2.03317
29.4	protein.postranslational modification	os.27906.1.s1_a_at	Transcript	(loc_os01g62760):12001.m12397 protein protein phosphatase 2C, putative, expressed	0.0451466	0.716274
29.4	protein.postranslational modification	os.55509.1.s1_at	Transcript	(loc_os08g34240):12008.m07413 protein CBL-interacting serine/threonine-protein kinase 15, putative, expressed	0.0173085	0.852923
29.4	protein.postranslational modification	os.23412.1.s1_at	Transcript	(loc_os12g41180):12012.m07900 protein LSTK-1-like kinase, putative, expressed	-0.117592	0.514118
29.4	protein.postranslational modification	osaffx.3349.1.s1_s_at	Transcript	(loc_os03g27780):12003.m08102 protein Ca2+/calmodulin-dependent protein kinase phosphatase, putative, expressed	0.0482513	0.953466
29.4	protein.postranslational modification	os.55415.1.s1_at	Transcript	(loc_os03g18170):12003.m07242 protein mitogen-activated protein kinase kinase kinase 1, putative, expressed	0.221992	0.72098
29.4	protein.postranslational modification	os.27158.1.s1_at	Transcript	(loc_os02g15594):12002.m06802 protein catalytic/ protein phosphatase type 2C/ protein serine/threonine phosphatase, putative, expressed	-0.139481	0.526305
29.4	protein.postranslational modification	os.9022.1.s1_at	Transcript	(loc_os09g15670):12009.m04828 protein protein phosphatase 2C, putative, expressed	-0.0311353	1.72169
29.4.1.57	protein.postranslational modification.kinase.receptor like cytoplasmatic kinase VII	os.32832.1.s1_a_at	Transcript	(loc_os03g61010):12003.m10986 protein TPR-containing protein kinase, putative, expressed	0.0175771	0.825401
29.4.1.57	protein.postranslational modification.kinase.receptor like cytoplasmatic kinase VII	os.4149.1.s1_at	Transcript	(loc_os03g50810):12003.m10067 protein receptor protein kinase TMK1 precursor, putative, expressed	-0.113051	0.769637
29.4.1.57	protein.postranslational modification.kinase.receptor like cytoplasmatic kinase VII	os.35858.2.s1_x_at	Transcript	(loc_os01g44110):12001.m10669 protein BRASSINOSTEROID INSENSITIVE 1-associated receptor kinase 1 precursor, putative, expressed	-0.0727385	1.5747
29.4.1.57	protein.postranslational modification.kinase.receptor like cytoplasmatic kinase VII	os.35858.2.s1_at	Transcript	(loc_os01g44110):12001.m10669 protein BRASSINOSTEROID INSENSITIVE 1-associated receptor kinase 1 precursor, putative, expressed	0.0398632	1.51835
29.4.1.57	protein.postranslational modification.kinase.receptor like cytoplasmatic kinase VII	os.32267.1.s1_at	Transcript	(loc_os01g56330):12001.m11789 protein protein kinase, putative, expressed	-0.0687953	0.89225
29.4.1.57	protein.postranslational modification.kinase.receptor like cytoplasmatic kinase VII	os.16240.1.a1_s_at	Transcript	(loc_os05g36050):12005.m07835 protein BRASSINOSTEROID INSENSITIVE 1-associated receptor kinase 1 precursor, putative, expressed	-0.0418947	1.05112
29.4.1.57	protein.postranslational modification.kinase.receptor like cytoplasmatic kinase VII	os.53726.1.s1_at	Transcript	(loc_os07g05370):12007.m05001 protein protein kinase, putative, expressed	-0.0313629	0.910063
29.4.1.57	protein.postranslational modification.kinase.receptor like cytoplasmatic kinase VII	osaffx.14981.1.s1_at	Transcript	(loc_os05g36050):12005.m07835 protein BRASSINOSTEROID INSENSITIVE 1-associated receptor kinase 1 precursor, putative, expressed	-0.169331	0.827981
29.4.1.57	protein.postranslational modification.kinase.receptor like cytoplasmatic kinase VII	os.35858.1.s1_at	Transcript	(loc_os01g44110):12001.m10669 protein BRASSINOSTEROID INSENSITIVE 1-associated receptor kinase 1 precursor, putative, expressed	-0.151438	1.26718
29.4.1.57	protein.postranslational modification.kinase.receptor like cytoplasmatic kinase VII	os.16047.1.s1_at	Transcript	MULTIPLE HITS: (loc_os01g70410,loc_os01g70400) loc_os01g70410: 12001.m13088 protein receptor protein kinase CRINKLY4 precursor, putative, expressedloc_os01g70400: 12001.m42524 protein expressed protein	-0.324507	0.547255
29.4.1.57	protein.postranslational modification.kinase.receptor like cytoplasmatic kinase VII	os.54960.1.s1_at	Transcript	(loc_os05g25540):12005.m06847 protein phytosulfokine receptor precursor, putative, expressed	0.0170377	0.968811
29.4.1.57	protein.postranslational modification.kinase.receptor like cytoplasmatic kinase VII	os.2000.2.s1_x_at	Transcript	(loc_os01g53840):12001.m11548 protein protein kinase, putative, expressed	-0.092997	0.714203
29.4.1.57	protein.postranslational modification.kinase.receptor like cytoplasmatic kinase VII	os.11832.1.s1_at	Transcript	(loc_os01g02040):12001.m06845 protein ATP binding protein, putative, expressed	-0.101602	0.568084
29.4.1.57	protein.postranslational modification.kinase.receptor like cytoplasmatic kinase VII	os.9080.1.s1_at	Transcript	(loc_os03g08550):12003.m06363 protein leucine-rich repeat transmembrane protein kinase 2, putative, expressed	0.0350442	0.590266
29.4.1.57	protein.postranslational modification.kinase.receptor like cytoplasmatic kinase VII	os.15783.1.s1_at	Transcript	(loc_os04g58910):12004.m10771 protein receptor protein kinase TMK1 precursor, putative, expressed	0.228269	0.515157
29.4.1.57	protein.postranslational modification.kinase.receptor like cytoplasmatic kinase VII	os.18382.1.s1_at	Transcript	(loc_os01g70970):12001.m13141 protein BRASSINOSTEROID INSENSITIVE 1-associated receptor kinase 1 precursor, putative, expressed	-0.218221	1.32075
29.4.1.57	protein.postranslational modification.kinase.receptor like cytoplasmatic kinase VII	os.26382.1.s1_at	Transcript	(loc_os05g12680):12005.m05731 protein receptor protein kinase PERK1, putative, expressed	0.00931194	0.518988
29.5	protein.degradation	os.14793.1.s1_at	Transcript	(loc_os02g49570):12002.m09991 protein protease 4, putative, expressed	-0.0672274	0.690037
29.5.1	protein.degradation.subtilases	os.52438.1.s1_at	Transcript	(loc_os05g36010):12005.m07831 protein subtilisin-like protease precursor, putative, expressed	-0.0240281	0.890577
29.5.1	protein.degradation.subtilases	osaffx.23927.1.s1_x_at	Transcript	(loc_os01g65550):12001.m12666 protein RNA-binding region-containing protein 1, putative, expressed	0.130122	0.596377
29.5.4	protein.degradation.aspartate protease	osaffx.23718.1.s1_x_at	Transcript	(loc_os01g48750):12001.m11064 protein aspartic proteinase nepenthesin-2 precursor, putative, expressed	-0.0586737	0.567779
29.5.4	protein.degradation.aspartate protease	osaffx.23718.1.s1_at	Transcript	(loc_os01g48750):12001.m11064 protein aspartic proteinase nepenthesin-2 precursor, putative, expressed	0.00928178	0.567513
29.5.5	protein.degradation.serine protease	osaffx.18815.1.s1_x_at	Transcript	MULTIPLE HITS: (loc_os11g12410,loc_os11g12460,loc_os11g12420) loc_os11g12410: 12011.m05433 protein protein Z, putative, expressedloc_os11g12460: 12011.m05438 protein protein Z, putativeloc_os11g12420: 12011.m05434 protein protein Z, putative, expressed	0.178807	0.549492
29.5.5	protein.degradation.serine protease	os.456.3.s1_s_at	Transcript	(loc_os05g18604):12005.m083569 protein retrotransposon protein, putative, Ty1-copia subclass, expressed	0.214963	0.789014
29.5.5	protein.degradation.serine protease	os.456.1.s1_a_at	Transcript	(loc_os05g18604):12005.m083569 protein retrotransposon protein, putative, Ty1-copia subclass, expressed	0.153293	0.57845
29.5.5	protein.degradation.serine protease	os.54354.1.s1_at	Transcript	(loc_os03g27480):12003.m08075 protein retinoid-inducible serine carboxypeptidase precursor, putative, expressed	0.452631	1.03815
29.5.5	protein.degradation.serine protease	os.7754.1.s1_at	Transcript	(loc_os08g44640):12008.m08436 protein retinoid-inducible serine carboxypeptidase precursor, putative, expressed	0.192911	0.612364
29.5.5	protein.degradation.serine protease	os.8499.1.s1_a_at	Transcript	(loc_os02g42310):12002.m09266 protein lysosomal protective protein precursor, putative, expressed	0.144251	0.716427
29.5.9	protein.degradation.AAA type	osaffx.25760.1.s1_at	Transcript	MULTIPLE HITS: (loc_os03g58800,loc_os03g58810) loc_os03g58800: 12003.m10783 protein ATPase 2, putative, expressedloc_os03g58810: 12003.m10784 protein ATP-dependent RNA helicase has1, putative, expressed	0.186344	0.547645
29.5.9	protein.degradation.AAA type	os.6815.1.s1_at	Transcript	(loc_os06g50050):12006.m09529 protein ATPase family AAA domain-containing protein 1, putative, expressed	-0.000566526	1.03331
29.5.9	protein.degradation.AAA type	os.32727.1.s1_at	Transcript	MULTIPLE HITS: (loc_os01g43490,loc_os01g43480) loc_os01g43490: 12001.m10611 protein polygalacturonase precursor, putative, expressedloc_os01g43480: 12001.m10610 protein ATP binding protein, putative, expressed	0.330335	0.950453
29.5.11.1	protein.degradation.ubiquitin.ubiquitin	os.50596.1.s1_at	Transcript	(loc_os04g40680):12004.m09048 protein expressed protein	-0.0443897	1.51382
29.5.11.3	protein.degradation.ubiquitin.E2	os.8586.1.s1_at	Transcript	MULTIPLE HITS: (loc_os03g57790,loc_os03g57780) loc_os03g57790: 12003.m10691 protein ubiquitin-conjugating enzyme E2-17 kDa, putative, expressedloc_os03g57780: 12003.m10690 protein ATP binding protein, putative, expressed	-0.264426	0.601131
29.5.11.4.2	protein.degradation.ubiquitin.E3.RING	os.16077.1.s1_at	Transcript	(loc_os02g54830):12002.m10511 protein RING-H2 finger protein ATL2C, putative, expressed	-0.103591	0.894795
29.5.11.4.2	protein.degradation.ubiquitin.E3.RING	osaffx.17885.1.s1_x_at	Transcript	(loc_os09g25000):12009.m05654 protein spotted leaf protein 11, putative, expressed	-0.185956	0.900162
29.5.11.4.2	protein.degradation.ubiquitin.E3.RING	os.55469.1.s1_s_at	Transcript	(loc_os08g06090):12008.m04748 protein RING zinc finger protein-like, putative, expressed	-0.13072	1.23686
29.5.11.4.2	protein.degradation.ubiquitin.E3.RING	os.15803.1.s1_at	Transcript	(loc_os02g49950):12002.m10029 protein spotted leaf protein 11, putative, expressed	-0.0757834	0.935632
29.5.11.4.2	protein.degradation.ubiquitin.E3.RING	osaffx.17885.1.s1_at	Transcript	(loc_os09g25000):12009.m05654 protein spotted leaf protein 11, putative, expressed	-0.0797206	0.974157
29.5.11.4.2	protein.degradation.ubiquitin.E3.RING	osaffx.24820.1.s1_at	Transcript	(loc_os02g50930):12002.m10127 protein RING-H2 finger protein ATL5I, putative, expressed	-0.0438283	0.828711
29.5.11.4.3.2	protein.degradation.ubiquitin.E3.SCF.FBOX	os.52157.1.s1_x_at	Transcript	(loc_os11g34460):12011.m07304 protein adagio protein 1, putative, expressed	0.0208902	0.523187
29.5.11.4.3.2	protein.degradation.ubiquitin.E3.SCF.FBOX	os.54663.1.s1_at	Transcript	(loc_os04g13160):12004.m06556 protein ribosomal RNA apurinic site specific lyase, putative, expressed	-0.331584	0.532313
29.5.11.4.3.2	protein.degradation.ubiquitin.E3.SCF.FBOX	os.5812.1.s1_at	Transcript	(loc_os03g20500):12003.m07458 protein F-box domain containing protein, expressed	-0.0582532	0.583142
29.5.11.20	protein.degradation.ubiquitin.proteasom	os.6815.1.s1_at	Transcript	(loc_os06g50050):12006.m09529 protein ATPase family AAA domain-containing protein 1, putative, expressed	-0.000566526	1.03331
29.6	protein.folding	os.8911.1.s1_at	Transcript	(loc_os03g04970):12003.m06023 protein chaperonin CPN60-1, mitochondrial precursor, putative, expressed	-0.0772492	0.617258
29.7	protein.glycosylation	os.11245.1.s1_at	Transcript	(loc_os05g23600):12005.m06654 protein dolichyl-diphosphooligosaccharide--protein glycosyltransferase 67 kDasubunit precursor, putative, expressed	0.195837	0.667447
29.7	protein.glycosylation	os.51937.1.s1_a_at	Transcript	(loc_os07g09670):12007.m05422 protein galactosyltransferase/ transferase, transferring hexosyl groups, putative, expressed	-0.187078	0.55799
30.1	signalling.in sugar and nutrient physiology	os.9194.1.s1_at	Transcript	(loc_os02g52040):12002.m10235 protein phi-1-like phosphate-induced protein, putative, expressed	-0.126149	0.704003
30.1	signalling.in sugar and nutrient physiology	os.15729.2.s1_x_at	Transcript	(loc_os04g49570):12004.m09890 protein glutamate receptor 3.3 precursor, putative, expressed	0.308536	0.690522
30.2.3	signalling.receptor kinases.leucine rich repeat III	os.4943.1.s1_at	Transcript	(loc_os02g43870):12002.m09421 protein protein Kinase-like protein TMKL1 precursor, putative, expressed	-0.0787687	0.610374
30.2.3	signalling.receptor kinases.leucine rich repeat III	os.49263.1.s1_at	Transcript	(loc_os03g50450):12003.m10037 protein atypical receptor-like kinase MARK, putative, expressed	0.123442	0.689033
30.2.3	signalling.receptor kinases.leucine rich repeat III	os.32679.1.s1_at	Transcript	(loc_os07g43350):12007.m08563 protein ATP binding protein, putative, expressed	-0.127772	0.761954
30.2.3	signalling.receptor kinases.leucine rich repeat III	os.45423.1.s1_at	Transcript	(loc_os01g04230):12001.m07059 protein receptor kinase, putative, expressed	-0.090539	0.529085
30.2.3	signalling.receptor kinases.leucine rich repeat III	os.49215.1.s2_at	Transcript	(loc_os03g20450):12003.m07454 protein ATP binding protein, putative, expressed	-0.122845	0.774597
30.2.3	signalling.receptor kinases.leucine rich repeat III	os.50356.1.a1_at	Transcript	(loc_os04g38910):12004.m08880 protein atypical receptor-like kinase MARK, putative, expressed	-0.372583	1.63595
30.2.11	signalling.receptor kinases.leucine rich repeat XI	os.10107.1.s1_at	Transcript	(loc_os04g58700):12004.m35524 protein ATP binding protein, putative, expressed	-0.122732	0.583748
30.2.11	signalling.receptor kinases.leucine rich repeat XI	os.10798.1.s1_at	Transcript	(loc_os03g16010):12003.m07038 protein BRASSINOSTEROID INSENSITIVE 1-associated receptor kinase 1 precursor, putative, expressed	-0.00289646	0.673354
30.2.11	signalling.receptor kinases.leucine rich repeat XI	os.46800.1.s1_a_at	Transcript	(loc_os10g33040):12010.m06140 protein receptor-like protein kinase precursor, putative, expressed	0.0594699	0.583091
30.2.11	signalling.receptor kinases.leucine rich repeat XI	os.32644.1.s1_at	Transcript	(loc_os03g03570):12003.m05890 protein ATP binding protein, putative, expressed	-0.195091	0.873068
30.2.11	signalling.receptor kinases.leucine rich repeat XI	os.10107.2.s1_x_at	Transcript	(loc_os04g58700):12004.m35524 protein ATP binding protein, putative, expressed	-0.10067	0.553122
30.2.11	signalling.receptor kinases.leucine rich repeat XI	os.7659.1.s1_s_at	Transcript	(loc_os08g38560):12008.m07840 protein receptor-like protein kinase precursor, putative, expressed	-0.16381	0.541217
30.2.11	signalling.receptor kinases.leucine rich repeat XI	os.11476.1.s1_at	Transcript	(loc_os06g10230):12006.m05741 protein receptor-like protein kinase 5 precursor, putative, expressed	-0.162135	0.669274
30.2.16	signalling.receptor kinases.Catharanthus roseus-like RLK1	os.32267.1.s1_at	Transcript	(loc_os01g56330):12001.m11789 protein protein kinase, putative, expressed	-0.0687953	0.89225
30.2.16	signalling.receptor kinases.Catharanthus roseus-like RLK1	os.18972.1.s1_at	Transcript	(loc_os06g22810):12006.m06934 protein protein kinase, putative, expressed	-0.00807673	0.685227
30.2.17	signalling.receptor kinases.DUF 26	os.41763.1.s1_at	Transcript	(loc_os01g48040):12001.m10996 protein S-locus-like receptor protein kinase, putative, expressed	-0.06765	0.777291
30.2.24	signalling.receptor kinases.S-locus glycoprotein like	os.2436.1.s1_at	Transcript	(loc_os11g10290):12011.m05226 protein S-domain receptor-like protein kinase, putative, expressed	0.0372236	0.555662
30.2.99	signalling.receptor kinases.misc	os.41763.1.s1_at	Transcript	(loc_os01g48040):12001.m10996 protein S-locus-like receptor protein kinase, putative, expressed	-0.06765	0.777291
30.2.99	signalling.receptor kinases.misc	os.12804.1.s1_at	Transcript	(loc_os10g37190):12010.m06516 protein protein kinase domain containing protein, expressed	-0.134141	0.501096
30.2.99	signalling.receptor kinases.misc	os.12689.1.s1_at	Transcript	(loc_os02g53720):12002.m10401 protein phytosulfokine receptor precursor, putative, expressed	-0.140768	0.651455
30.2.99	signalling.receptor kinases.misc	os.8586.1.s1_at	Transcript	MULTIPLE HITS: (loc_os03g57790,loc_os03g57780) loc_os03g57790: 12003.m10691 protein ubiquitin-conjugating enzyme E2-17 kDa, putative, expressedloc_os03g57780: 12003.m10690 protein ATP binding protein, putative, expressed	-0.264426	0.601131
30.2.99	signalling.receptor kinases.misc	osaffx.5056.1.s1_x_at	Transcript	(loc_os06g38970):12006.m08435 protein ATP binding protein, putative, expressed	0.215309	0.749511
30.2.99	signalling.receptor kinases.misc	osaffx.3058.1.s1_x_at	Transcript	(loc_os02g53720):12002.m10401 protein phytosulfokine receptor precursor, putative, expressed	-0.0600597	0.749705
30.2.99	signalling.receptor kinases.misc	os.11476.1.s1_at	Transcript	(loc_os06g10230):12006.m05741 protein receptor-like protein kinase 5 precursor, putative, expressed	-0.162135	0.669274
30.3	signalling.calcium	osaffx.6794.1.s1_x_at	Transcript	(loc_os10g28420):12010.m05722 protein IQ calmodulin-binding motif family protein	-0.331948	0.808166
30.3	signalling.calcium	os.7158.1.s1_a_at	Transcript	(loc_os07g14270):12007.m29119 protein calreticulin precursor, putative, expressed	0.0206597	0.639954
30.3	signalling.calcium	os.9585.1.s1_s_at	Transcript	(loc_os12g41110):12012.m07893 protein calmodulin, putative, expressed	-0.156709	1.07004
30.3	signalling.calcium	os.11092.1.s1_at	Transcript	(loc_os04g32950):12004.m08392 protein calnexin homolog precursor, putative, expressed	-0.00383985	0.556105
30.3	signalling.calcium	os.9585.1.s1_at	Transcript	(loc_os12g41110):12012.m07893 protein calmodulin, putative, expressed	0.031201	0.546097
30.3	signalling.calcium	os.11222.1.s1_at	Transcript	(loc_os01g40630):12001.m10334 protein carboxy-lyase, putative, expressed	0.0354689	1.20323
30.3	signalling.calcium	os.16401.1.s1_at	Transcript	(loc_os03g21380):12003.m07544 protein calcium-binding protein CAST, putative, expressed	0.151596	1.19709
30.3	signalling.calcium	os.8102.1.s1_at	Transcript	(loc_os03g57330):12003.m10651 protein calmodulin binding protein, putative, expressed	0.10716	0.83972
30.3	signalling.calcium	os.11222.2.s1_x_at	Transcript	(loc_os01g40630):12001.m10334 protein carboxy-lyase, putative, expressed	0.287618	0.906862
30.3	signalling.calcium	os.9632.1.s1_at	Transcript	(loc_os12g39660):12012.m07750 protein calcium-transporting ATPase 2, plasma membrane-type, putative, expressed	0.232215	0.539037
30.3	signalling.calcium	os.5514.1.s1_at	Transcript	(loc_os04g56740):12004.m10561 protein IQ calmodulin-binding motif family protein, expressed	0.0799905	0.731792
30.3	signalling.calcium	os.52062.1.s1_at	Transcript	(loc_os09g30506):12009.m06213 protein EF hand family protein, expressed	-0.0801574	3.48874
30.3	signalling.calcium	os.20355.1.s1_at	Transcript	(loc_os01g72100):12001.m13246 protein polcalcin Jun o 2, putative, expressed	-0.084801	0.680734
30.3	signalling.calcium	os.2226.1.s1_at	Transcript	(loc_os03g20370):12003.m07446 protein calmodulin, putative, expressed	-0.0251157	0.62674
30.4.1	signalling.phosphinositides.phosphatidylinositol-4-phosphate 5-kinase	os.11460.1.s1_at	Transcript	(loc_os07g46490):12007.m08866 protein phosphatidylinositol-4-phosphate 5-kinase 4, putative, expressed	-0.068578	1.08578
30.5	signalling.G-proteins	os.162.1.s1_at	Transcript	(loc_os05g20050):12005.m06405 protein ras-related protein RGP2, putative, expressed	0.281487	0.520686
30.5	signalling.G-proteins	os.25240.1.s1_at	Transcript	(loc_os04g48790):12004.m09814 protein rac GTPase activating protein 2, putative, expressed	-0.00794635	0.555731
30.5	signalling.G-proteins	os.12383.1.s1_at	Transcript	(loc_os05g01480):12005.m04686 protein ras-related protein Rab11C, putative, expressed	0.139058	0.629653
30.5	signalling.G-proteins	os.10527.1.s1_a_at	Transcript	(loc_os03g14260):12003.m06868 protein brefeldin A-inhibited guanine nucleotide-exchange protein 2, putative, expressed	0.233599	0.602377
30.5	signalling.G-proteins	os.9217.1.s1_at	Transcript	(loc_os05g48980):12005.m08969 protein ras-related protein Rab11B, putative, expressed	0.0497016	0.67626
30.5	signalling.G-proteins	os.35653.1.s1_a_at	Transcript	(loc_os01g54590):12001.m11622 protein ras-related protein RIC2, putative, expressed	0.0533321	0.917746
30.5	signalling.G-proteins	osaffx.23887.2.s1_x_at	Transcript	(loc_os01g61860):12001.m12309 protein TBC domain containing protein, expressed	-0.00151321	0.593708
30.5	signalling.G-proteins	osaffx.31541.1.s1_s_at	Transcript	(loc_os11g01610):12011.m04364 protein prenylated Rab receptor 2, putative, expressed	-0.159539	0.840736
30.5	signalling.G-proteins	os.17189.1.s1_at	Transcript	(loc_os05g44070):12005.m08533 protein ras-related protein RIC2, putative, expressed	-0.0207971	1.08532
30.5	signalling.G-proteins	os.49180.1.s1_at	Transcript	(loc_os05g50910):12005.m09158 protein expressed protein	-0.167343	0.900852
30.5	signalling.G-proteins	os.6444.2.s1_x_at	Transcript	(loc_os10g23100):12010.m05315 protein ras-related protein Rab11D, putative, expressed	0.113409	0.692515
30.5	signalling.G-proteins	os.34462.1.s1_at	Transcript	(loc_os01g62950):12001.m12413 protein ras-related protein Rab11C, putative, expressed	-0.124959	1.37146
30.6	signalling.MAP kinases	os.52787.1.s1_at	Transcript	(loc_os05g50560):12005.m83932 protein OsMPK20-2 - putative MAPK based on amino acid sequence homology, expressed	-0.0423939	0.718837
30.11	signalling.light	os.5361.1.s1_at	Transcript	(loc_os12g39380):12012.m07723 protein transposon protein, putative, Mutator sub-class, expressed	-0.118575	0.869311
30.11	signalling.light	osaffx.24626.1.s1_at	Transcript	(loc_os02g38120):12002.m08900 protein photoreceptor-interacting protein-like, putative, expressed	0.47184	1.26669
30.11	signalling.light	osaffx.24626.1.s1_x_at	Transcript	(loc_os02g38120):12002.m08900 protein photoreceptor-interacting protein-like, putative, expressed	0.17179	0.773172
30.11	signalling.light	os.57345.1.s1_at	Transcript	(loc_os02g38120):12002.m08900 protein photoreceptor-interacting protein-like, putative, expressed	-0.0751808	0.871887
30.11	signalling.light	os.51716.1.s1_at	Transcript	(loc_os12g39380):12012.m07723 protein transposon protein, putative, Mutator sub-class, expressed	-0.103469	0.903387
31.1	cell.organisation	os.3420.1.s1_s_at	Transcript	(loc_os03g50890):12003.m10074 protein actin-1, putative, expressed	-0.0216308	0.509912
31.1	cell.organisation	os.8746.1.s1_at	Transcript	(loc_os05g02670):12005.m04803 protein kinesin-related protein, putative, expressed	-0.0955816	0.640796
31.1	cell.organisation	affx-os-actin-m_s_at	Transcript	(loc_os03g50890):12003.m10074 protein actin-1, putative, expressed	0.143054	0.931268
31.1	cell.organisation	affx-os-actin-3_s_at	Transcript	(loc_os03g50890):12003.m10074 protein actin-1, putative, expressed	-0.0250986	0.517014
31.1	cell.organisation	affx-os-actin-5_s_at	Transcript	(loc_os03g50890):12003.m10074 protein actin-1, putative, expressed	0.236379	1.00875
31.1	cell.organisation	affx-os_actin_m_s_at	Transcript	(loc_os03g50890):12003.m10074 protein actin-1, putative, expressed	0.198965	1.13866
31.1	cell.organisation	osaffx.15262.1.s1_at	Transcript	(loc_os06g04560):12006.m05186 protein PAK, putative, expressed	0.143572	1.03898
31.1	cell.organisation	os.7916.1.s1_at	Transcript	(loc_os01g59150):12001.m12052 protein tubulin beta-4 chain, putative, expressed	0.0642877	0.623757
31.1	cell.organisation	os.11155.1.s1_at	Transcript	(loc_os03g45920):12003.m09615 protein tubulin beta-8 chain, putative, expressed	0.0384778	1.02924
31.1	cell.organisation	os.38394.1.s1_at	Transcript	(loc_os10g36880):12010.m06493 protein ATP binding protein, putative, expressed	-0.0555183	0.70563
31.1	cell.organisation	os.48368.1.s1_at	Transcript	(loc_os06g04560):12006.m05186 protein PAK, putative, expressed	-0.122917	0.561128
31.1	cell.organisation	os.53301.1.s1_at	Transcript	(loc_os02g16660):12002.m06909 protein protein cbxX, chromosomal, putative, expressed	-0.0570352	0.525402
31.1	cell.organisation	os.19742.1.s1_at	Transcript	(loc_os10g36650):12010.m06471 protein actin-2, putative, expressed	-0.0713942	0.664097
31.1	cell.organisation	os.45929.1.s1_at	Transcript	(loc_os05g34170):12005.m27592 protein tubulin beta-6 chain, putative, expressed	-0.079655	0.508719
31.1	cell.organisation	os.7126.1.s1_at	Transcript	(loc_os01g18050):12001.m08347 protein tubulin beta-1 chain, putative, expressed	-0.0131567	0.612178
31.1	cell.organisation	os.14699.1.s1_at	Transcript	(loc_os04g57140):12004.m10599 protein kinesin-like calmodulin binding protein, putative, expressed	-0.186491	0.765701
31.1	cell.organisation	os.45920.1.s1_at	Transcript	(loc_os03g01530):12003.m05700 protein tubulin beta-2 chain, putative, expressed	-0.139455	0.514212
31.1	cell.organisation	os.18566.1.s1_at	Transcript	(loc_os01g37490):12001.m10038 protein microtubule motor, putative, expressed	0.146739	0.517668
31.1	cell.organisation	os.48368.1.s1_s_at	Transcript	(loc_os06g04560):12006.m05186 protein PAK, putative, expressed	-0.0198602	0.778269
31.1	cell.organisation	os.46743.3.s1_a_at	Transcript	(loc_os03g53660):12003.m35409 protein XIF, putative, expressed	-0.199163	0.770144
31.1	cell.organisation	os.46749.1.s1_x_at	Transcript	(loc_os09g27990):12009.m05950 protein fiber annexin, putative, expressed	0.131456	0.906856
31.1	cell.organisation	affx-os_actin_5_f_at	Transcript	(loc_os03g50890):12003.m10074 protein actin-1, putative, expressed	0.249436	1.00026
31.2	cell.division	os.27265.1.s1_s_at	Transcript	(loc_os01g63710):12001.m43280 protein cell division control protein 6, putative, expressed	-0.175366	0.601591
31.2	cell.division	osaffx.26679.1.s1_at	Transcript	(loc_os05g01610):12005.m04698 protein chromosome condensation factor, putative, expressed	-0.0621623	0.562339
31.2	cell.division	osaffx.4128.1.s1_at	Transcript	(loc_os04g49430):12004.m09877 protein ZR1 protein, putative	0.0399606	1.05131
31.2	cell.division	os.54682.1.s1_at	Transcript	(loc_os02g45980):12002.m09635 protein ZR1 protein, putative, expressed	-0.212257	0.663795
31.3	cell.cycle	osaffx.29475.2.s1_s_at	Transcript	(loc_os08g32540):12008.m07248 protein cyclin delta-2, putative, expressed	-0.0392336	1.41884
31.3	cell.cycle	os.46852.1.s1_at	Transcript	(loc_os10g41430):12010.m06907 protein nuc-1 negative regulatory protein preg, putative, expressed	-0.101237	0.82102
31.3.1	cell.cycle.peptidylprolyl isomerase	affx-os_cyph_m_at	Transcript	(loc_os09g39780):12009.m06915 protein peptidyl-prolyl cis-trans isomerase CYP19-3, putative, expressed	0.14627	0.622245
31.3.1	cell.cycle.peptidylprolyl isomerase	affx-os_cyph_5_at	Transcript	(loc_os09g39780):12009.m06915 protein peptidyl-prolyl cis-trans isomerase CYP19-3, putative, expressed	0.16056	0.549237
31.3.1	cell.cycle.peptidylprolyl isomerase	os.44471.1.s1_a_at	Transcript	(loc_os07g37830):12007.m28993 protein peptidyl-prolyl cis-trans isomerase CYP37, chloroplast precursor, putative, expressed	0.165405	2.35512
31.4	cell.vesicle transport	os.3437.1.s1_at	Transcript	(loc_os04g52270):12004.m10122 protein coatomer subunit epsilon, putative, expressed	0.171927	0.504626
31.4	cell.vesicle transport	os.11596.1.s1_at	Transcript	(loc_os11g07280):12011.m04924 protein coatomer subunit beta, putative, expressed	0.308712	0.691216
31.4	cell.vesicle transport	os.7984.1.s1_at	Transcript	(loc_os07g10150):12007.m05470 protein coatomer subunit gamma, putative, expressed	0.0247817	0.578372
31.4	cell.vesicle transport	osaffx.18617.1.s1_at	Transcript	MULTIPLE HITS: (loc_os11g01380,loc_os12g01390) loc_os11g01380: 12011.m04343 protein clathrin heavy chain, putative, expressedloc_os12g01390: 12012.m04143 protein clathrin heavy chain, putative, expressed	0.35251	0.651467
31.4	cell.vesicle transport	os.49469.1.s1_at	Transcript	(loc_os02g56110):12002.m10635 protein AP-1 complex subunit gamma-1, putative, expressed	-0.134853	0.761638
31.4	cell.vesicle transport	os.28059.1.s1_a_at	Transcript	(loc_os07g07000):12007.m05160 protein syntaxin 132, putative, expressed	0.153924	0.88464
33.2	development.late embryogenesis abundant	osaffx.4649.1.s1_x_at	Transcript	(loc_os05g47940):12005.m08866 protein transposon protein, putative, unclassified, expressed	0.454137	0.512933
33.2	development.late embryogenesis abundant	osaffx.12954.1.s1_at	Transcript	(loc_os03g20680):12003.m07475 protein embryonic protein DC-8, putative, expressed	0.181453	0.797404
33.99	development.unspecified	os.5091.1.s1_at	Transcript	(loc_os08g44750):12008.m08447 protein nodulin-like protein 5NG4, putative, expressed	-0.0463483	0.505398
33.99	development.unspecified	os.11445.1.s1_at	Transcript	(loc_os06g35970):12006.m08134 protein meiosis 5, putative, expressed	0.171929	0.516747
33.99	development.unspecified	os.8984.1.s1_at	Transcript	MULTIPLE HITS: (loc_os02g13660,loc_os02g13650) loc_os02g13660: 12002.m06612 protein meiosis 5, putative, expressedloc_os02g13650: 12002.m06611 protein expressed protein	0.196983	1.4305
33.99	development.unspecified	os.53126.1.s1_at	Transcript	(loc_os12g41170):12012.m07899 protein protein SEY1, putative, expressed	-0.200481	0.505857
33.99	development.unspecified	os.23219.1.s1_at	Transcript	(loc_os01g52690):12001.m11442 protein DNA-directed RNA polymerase II largest subunit, putative, expressed	-0.312958	0.637268
33.99	development.unspecified	os.7784.1.s1_at	Transcript	(loc_os12g32620):12012.m07062 protein pollen-specific protein SF3, putative, expressed	0.192119	0.893408
33.99	development.unspecified	os.10401.1.s1_s_at	Transcript	(loc_os08g42350):12008.m08213 protein MTN3, putative, expressed	-0.55891	2.69972
33.99	development.unspecified	osaffx.14656.1.s1_at	Transcript	(loc_os05g12320):12005.m05698 protein mtN3 protein-like, putative, expressed	0.132936	0.500633
33.99	development.unspecified	os.31042.1.s1_at	Transcript	(loc_os07g14700):12007.m05915 protein harpin-induced protein, putative, expressed	-0.177186	0.513334
33.99	development.unspecified	osaffx.15765.1.s1_at	Transcript	(loc_os06g35940):12006.m08131 protein OsFTL12 - Rice FT-Like12 homogous to Arabidopsis Flowering Locus T gene, expressed	-0.0323125	0.77135
33.99	development.unspecified	osaffx.12986.1.s1_at	Transcript	(loc_os03g22200):12003.m07623 protein cytochrome c oxidoreductase, putative, expressed	0.00190343	1.64755
33.99	development.unspecified	osaffx.5101.1.s1_at	Transcript	(loc_os06g44310):12006.m08959 protein senescence-associated protein DH, putative, expressed	0.126974	0.532252
33.99	development.unspecified	os.4404.1.s1_at	Transcript	(loc_os06g01966):12006.m31783 protein nodulin protein, putative, expressed	-0.085716	0.845573
33.99	development.unspecified	os.4404.1.s1_s_at	Transcript	(loc_os06g01966):12006.m31783 protein nodulin protein, putative, expressed	-0.0773789	0.944319
34.1	transport.p- and v-ATPases	os.47485.1.s1_at	Transcript	(loc_os02g07870):12002.m06133 protein vacuolar ATP synthase catalytic subunit A, putative, expressed	-0.102585	0.631474
34.1	transport.p- and v-ATPases	os.10779.1.s1_at	Transcript	(loc_os03g14690):12003.m06907 protein vacuolar ATP synthase 91 kDa subunit, putative, expressed	-0.0679093	0.784976
34.1.1	transport.p- and v-ATPases.H+-transporting two-sector ATPase	os.47485.1.s1_at	Transcript	(loc_os02g07870):12002.m06133 protein vacuolar ATP synthase catalytic subunit A, putative, expressed	-0.102585	0.631474
34.2	transporter.sugars	os.50292.1.s1_at	Transcript	(loc_os02g13560):12002.m06602 protein sugar transporter type 2a, putative, expressed	-0.0106845	0.537029
34.2	transporter.sugars	os.31838.1.s1_at	Transcript	(loc_os03g24870):12003.m07830 protein solute carrier family 2, facilitated glucose transporter member 8, putative, expressed	-0.176064	0.754975
34.2	transporter.sugars	os.6417.1.s1_at	Transcript	(loc_os07g37850):12007.m08034 protein expressed protein	-0.116979	1.34389
34.2.1	transporter.sugars.sucrose	os.26062.1.s1_a_at	Transcript	(loc_os02g58080):12002.m10829 protein sucrose transport protein SUC3, putative, expressed	-0.0975577	0.548214
34.3	transport.amino acids	osaffx.7026.1.s1_x_at	Transcript	(loc_os11g06820):12011.m04879 protein auxin transporter-like protein 4, putative, expressed	0.0680478	0.594362
34.3	transport.amino acids	osaffx.7026.1.s1_at	Transcript	(loc_os11g06820):12011.m04879 protein auxin transporter-like protein 4, putative, expressed	-0.0799442	0.679392
34.3	transport.amino acids	os.51827.1.s1_x_at	Transcript	(loc_os10g05690):12010.m03972 protein auxin transporter-like protein 3, putative, expressed	-0.244704	1.62222
34.9	transport.metabolite transporters at the mitochondrial membrane	os.33968.1.s1_at	Transcript	(loc_os01g28840):12001.m09324 protein C4-dicarboxylate transporter/malic acid transport protein, expressed	-0.204759	1.17826
34.11	transport.NDP-sugars at the ER	os.14592.1.s1_at	Transcript	(loc_os06g39260):12006.m08464 protein solute carrier family 35 member B1, putative, expressed	0.00882149	0.905297
34.12	transport.metal	osaffx.23104.1.s1_at	Transcript	(loc_os01g03914):12001.m43409 protein metal tolerance protein C3, putative, expressed	0.329848	0.81946
34.12	transport.metal	os.34767.1.s1_at	Transcript	(loc_os03g12530):12003.m06703 protein metal tolerance protein C3, putative, expressed	0.0123861	1.72381
34.12	transport.metal	os.27159.1.s1_at	Transcript	(loc_os06g37010):12006.m08236 protein zinc transporter 4, chloroplast precursor, putative, expressed	-0.0350868	0.821666
34.12	transport.metal	os.34767.2.s1_s_at	Transcript	(loc_os03g12530):12003.m06703 protein metal tolerance protein C3, putative, expressed	0.216626	1.47208
34.13	transport.peptides and oligopeptides	osaffx.26458.1.s1_at	Transcript	(loc_os04g44330):12004.m09392 protein transposon protein, putative, unclassified, expressed	0.249309	1.33185
34.13	transport.peptides and oligopeptides	os.55557.1.s1_at	Transcript	(loc_os05g34000):12005.m07632 protein POT family protein, expressed	-0.075747	1.21717
34.14	transport.unspecified cations	os.53475.1.a1_at	Transcript	(loc_os12g07270):12012.m04716 protein bile acid sodium symporter/ transporter, putative, expressed	-0.104913	0.63181
34.14	transport.unspecified cations	os.4700.1.s1_at	Transcript	(loc_os07g47100):12007.m08927 protein sodium/hydrogen exchanger 2, putative, expressed	0.0734397	1.6801
34.16	transport.ABC transporters and multidrug resistance systems	os.47982.1.a1_x_at	Transcript	(loc_os01g08260):12001.m07451 protein ATPase, coupled to transmembrane movement of substances, putative, expressed	0.040331	0.858406
34.16	transport.ABC transporters and multidrug resistance systems	os.47982.1.a1_at	Transcript	(loc_os01g08260):12001.m07451 protein ATPase, coupled to transmembrane movement of substances, putative, expressed	-0.037428	0.956248
34.16	transport.ABC transporters and multidrug resistance systems	os.27427.1.s1_at	Transcript	MULTIPLE HITS: (loc_os06g06430,loc_os06g06440) loc_os06g06430: 12006.m05368 protein expressed proteinloc_os06g06440: 12006.m05369 protein multidrug resistance-associated protein 14, putative, expressedloc_os06g06440: 12006.m05369 protein multidrug resistance-associated protein 14, putative, expressed	-0.0288805	0.816341
34.16	transport.ABC transporters and multidrug resistance systems	os.47982.2.s1_x_at	Transcript	(loc_os01g08260):12001.m07451 protein ATPase, coupled to transmembrane movement of substances, putative, expressed	0.178438	1.06907
34.18	transport.unspecified anions	os.10473.1.s1_at	Transcript	(loc_os12g25690):12012.m06393 protein UDP-glucose 6-dehydrogenase, putative, expressed	-0.00806078	0.654472
34.99	transport.misc	os.49109.1.s1_at	Transcript	(loc_os08g38850):12008.m07868 protein phosphatidylinositol transporter/ transporter, putative, expressed	0.212674	0.992081
34.99	transport.misc	os.15008.1.s1_at	Transcript	(loc_os05g35460):12005.m07776 protein patellin-1, putative, expressed	-0.0487086	0.500673
34.99	transport.misc	osaffx.26254.1.s1_at	Transcript	(loc_os04g30490):12004.m08154 protein transparent testa 12 protein, putative, expressed	0.241636	0.693128
34.99	transport.misc	os.16089.1.a1_at	Transcript	(loc_os05g32320):12005.m07465 protein transporter, folate-biopterin transporter, putative, expressed	0.0596383	0.734613
34.99	transport.misc	os.7053.1.s1_at	Transcript	(loc_os01g65380):12001.m12651 protein patellin-5, putative, expressed	0.0338038	1.34564
34.99	transport.misc	os.7053.1.s1_s_at	Transcript	(loc_os01g65380):12001.m12651 protein patellin-5, putative, expressed	-0.099554	0.92512
34.99	transport.misc	os.25449.1.s1_at	Transcript	(loc_os07g24230):12007.m06701 protein folate/biopterin transporter family protein, expressed	-0.0387856	0.889994
34.99	transport.misc	os.49109.1.s2_at	Transcript	(loc_os08g38850):12008.m07868 protein phosphatidylinositol transporter/ transporter, putative, expressed	-0.120941	0.571032
34.99	transport.misc	os.46865.1.s1_at	Transcript	(loc_os10g11860):12010.m04508 protein transparent testa 12 protein, putative, expressed	0.0230451	0.776567
34.99	transport.misc	os.7619.1.s1_s_at	Transcript	(loc_os06g45990):12006.m09127 protein patellin-5, putative, expressed	-0.152116	1.0949
34.99	transport.misc	osaffx.19991.1.s1_at	Transcript	(loc_os12g36660):12012.m07451 protein antiporter/ drug transporter/ transporter, putative	0.069609	0.70168
34.99	transport.misc	os.11260.1.s1_at	Transcript	(loc_os05g31670):12005.m07401 protein ABA induced plasma membrane protein PM 19, putative, expressed	0.147562	0.553164
35.1	not assigned.no ontology	os.7783.1.s1_at	Transcript	(loc_os09g35730):12009.m06524 protein membrane protein, putative, expressed	0.169569	0.586106
35.1	not assigned.no ontology	os.56189.1.s1_at	Transcript	(loc_os07g41590):12007.m08395 protein gibberellin receptor GID1L2, putative, expressed	-0.0652013	1.05262
35.1	not assigned.no ontology	osaffx.31237.1.s1_at	Transcript	(loc_os11g31090):12011.m07014 protein transferase, putative, expressed	0.416385	0.500594
35.1	not assigned.no ontology	os.9993.1.s1_at	Transcript	(loc_os02g38160):12002.m33745 protein N-acetylglucosaminyltransferase III, putative, expressed	-0.129554	0.538428
35.1	not assigned.no ontology	os.37746.1.s1_at	Transcript	(loc_os07g31430):12007.m07412 protein PHI-1, putative, expressed	-0.0400255	1.07524
35.1	not assigned.no ontology	os.52216.1.s1_at	Transcript	(loc_os09g28230):12009.m05974 protein gibberellin receptor GID1L2, putative, expressed	-0.145026	0.551333
35.1	not assigned.no ontology	os.18185.1.s1_at	Transcript	(loc_os01g71080):12001.m13152 protein xylanase inhibitor TAXI-IV, putative, expressed	-0.0662159	0.517838
35.1	not assigned.no ontology	os.27683.2.s1_s_at	Transcript	(loc_os03g14370):12003.m35122 protein ACR8, putative, expressed	0.326551	0.809769
35.1	not assigned.no ontology	os.18609.1.s1_at	Transcript	MULTIPLE HITS: (loc_os11g03900,loc_os12g03720) loc_os11g03900: 12011.m04585 protein glucosamine--fructose-6-phosphate aminotransferase, putative, expressedloc_os12g03720: 12012.m073754 protein glucosamine--fructose-6-phosphate aminotransferase, putative, expressed	0.1148	0.546232
35.1	not assigned.no ontology	osaffx.6701.1.s1_s_at	Transcript	(loc_os10g19190):12010.m04992 protein golgi transport 1 protein B, putative, expressed	0.00225754	0.528569
35.1	not assigned.no ontology	os.22610.1.s1_at	Transcript	(loc_os03g02530):12003.m05794 protein membrane protein, putative, expressed	0.130905	0.592027
35.1	not assigned.no ontology	os.26380.2.s1_x_at	Transcript	(loc_os01g55280):12001.m11687 protein expressed protein	0.0192304	0.667982
35.1	not assigned.no ontology	osaffx.31381.1.s1_at	Transcript	(loc_os11g39200):12011.m07767 protein HAT dimerisation protein, putative	-0.00578462	0.743767
35.1	not assigned.no ontology	os.46642.1.s1_at	Transcript	(loc_os10g37260):12010.m06521 protein transferase, transferring glycosyl groups, putative, expressed	-0.0458652	0.806144
35.1	not assigned.no ontology	os.5675.1.s1_at	Transcript	(loc_os03g60110):12003.m10905 protein nucleic acid binding protein, putative, expressed	-0.00757637	0.705982
35.1	not assigned.no ontology	os.49653.1.s1_at	Transcript	(loc_os06g04250):12006.m05154 protein phi-1-like phosphate-induced protein, putative, expressed	0.0117513	1.31543
35.1	not assigned.no ontology	os.53542.1.s1_at	Transcript	(loc_os01g70240):12001.m43357 protein expressed protein	-0.125844	1.34512
35.1	not assigned.no ontology	os.50822.1.s1_at	Transcript	MULTIPLE HITS: (loc_os12g03720,loc_os11g03900) loc_os12g03720: 12012.m073754 protein glucosamine--fructose-6-phosphate aminotransferase, putative, expressedloc_os11g03900: 12011.m04585 protein glucosamine--fructose-6-phosphate aminotransferase, putative, expressed	0.0779547	0.647243
35.1	not assigned.no ontology	os.12715.1.s1_at	Transcript	(loc_os01g12650):12001.m07878 protein seed maturation protein, putative, expressed	0.0406798	0.715173
35.1	not assigned.no ontology	osaffx.14384.1.s1_at	Transcript	(loc_os04g52890):12004.m10182 protein BCL-2 binding anthanogene-1, putative, expressed	-0.0141627	0.565702
35.1	not assigned.no ontology	osaffx.17347.1.s1_at	Transcript	(loc_os08g35470):12008.m07536 protein protein binding protein, putative, expressed	-0.0923512	0.50727
35.1	not assigned.no ontology	os.38856.1.a1_s_at	Transcript	(loc_os01g67950):12001.m12899 protein BCL-2 binding anthanogene-1, putative, expressed	0.230127	0.507318
35.1	not assigned.no ontology	os.19281.1.s1_at	Transcript	(loc_os02g34690):12002.m08558 protein transmembrane 9 superfamily protein member 3 precursor, putative, expressed	-0.0130438	0.805741
35.1	not assigned.no ontology	os.4638.1.s1_at	Transcript	(loc_os11g26880):12011.m06607 protein RALFL33, putative, expressed	0.16616	0.999786
35.1	not assigned.no ontology	os.11828.1.s1_at	Transcript	(loc_os09g26830):12009.m05835 protein TMEM87A protein, putative, expressed	0.305991	0.972654
35.1	not assigned.no ontology	osaffx.12381.1.s1_at	Transcript	(loc_os02g37050):12002.m08793 protein phosphatidylinositolglycan class N family protein, expressed	0.12614	0.602072
35.1	not assigned.no ontology	os.8061.1.s1_at	Transcript	(loc_os01g53240):12001.m11493 protein dehydration-induced protein RD22-like protein 2, putative, expressed	-0.139386	0.503866
35.1	not assigned.no ontology	os.55598.1.s1_at	Transcript	(loc_os01g53160):12001.m11485 protein plant-specific domain TIGR01568 family protein, expressed	-0.118728	0.863428
35.1	not assigned.no ontology	os.54703.1.s1_at	Transcript	(loc_os07g48150):12007.m09029 protein plant-specific domain TIGR01568 family protein, expressed	-0.133472	0.862552
35.1	not assigned.no ontology	os.37707.2.s1_x_at	Transcript	(loc_os01g07250):12001.m07351 protein saposin-like type B, region 1 family protein, expressed	0.291864	0.509981
35.1	not assigned.no ontology	os.18178.1.s1_at	Transcript	(loc_os03g03560):12003.m05889 protein FHA domain containing protein, expressed	-0.0274949	2.11759
35.1	not assigned.no ontology	os.14384.1.s1_at	Transcript	(loc_os04g46280):12004.m09578 protein nudix hydrolase 8, putative, expressed	-0.0596749	1.20762
35.1	not assigned.no ontology	os.27893.1.s1_at	Transcript	(loc_os01g67250):12001.m12828 protein N terminus of Rad21 / Rec8 like protein, expressed	0.170465	0.502346
35.1	not assigned.no ontology	osaffx.5859.1.s1_x_at	Transcript	(loc_os08g17680):12008.m05888 protein stromal cell-derived factor 2-like protein 1 precursor, putative, expressed	0.0734688	0.59127
35.1	not assigned.no ontology	os.12967.2.a1_at	Transcript	(loc_os09g28740):12009.m06025 protein gibberellin receptor GID1L2, putative, expressed	0.021354	0.840727
35.1	not assigned.no ontology	os.53542.1.s1_x_at	Transcript	(loc_os01g70240):12001.m43357 protein expressed protein	-0.0216958	1.35614
35.1	not assigned.no ontology	os.24612.1.a1_at	Transcript	(loc_os05g04960):12005.m05025 protein glycerolphosphate mutase, putative, expressed	-0.162137	0.56213
35.1	not assigned.no ontology	os.11109.1.s1_at	Transcript	(loc_os09g28750):12009.m06026 protein gibberellin receptor GID1L2, putative, expressed	-0.0446239	0.862659
35.1	not assigned.no ontology	os.5477.1.s1_at	Transcript	(loc_os03g11320):12003.m06583 protein heparanase-like protein 2 precursor, putative, expressed	0.266975	0.743389
35.1	not assigned.no ontology	os.24683.1.a1_s_at	Transcript	(loc_os09g14520):12009.m04714 protein expressed protein	0.0608913	0.544394
35.1	not assigned.no ontology	os.51065.1.s1_at	Transcript	(loc_os09g35630):12009.m06514 protein protein binding protein, putative, expressed	-0.106964	0.58174
35.1	not assigned.no ontology	os.17598.1.s1_at	Transcript	(loc_os02g38140):12002.m100262 protein beta 1,4 N-acetylglucosaminyltransferase, putative, expressed	-0.0713617	0.716367
35.1	not assigned.no ontology	os.12035.1.s1_at	Transcript	(loc_os02g50130):12002.m10047 protein nudix hydrolase 4, putative, expressed	-0.00403624	0.506506
35.1	not assigned.no ontology	os.50922.1.s1_at	Transcript	(loc_os09g27890):12009.m05940 protein erwinia induced protein 1, putative, expressed	-0.130546	0.549661
35.1	not assigned.no ontology	os.7043.1.s1_at	Transcript	(loc_os12g35670):12012.m07360 protein RALF precursor, putative, expressed	-0.00341613	0.948806
35.1	not assigned.no ontology	osaffx.16792.1.s1_at	Transcript	(loc_os08g02500):12008.m04394 protein ACR8, putative	0.029063	1.78845
35.1	not assigned.no ontology	os.20213.1.s1_at	Transcript	(loc_os01g42480):12001.m10512 protein yip1 domain family, member 1, putative, expressed	0.15467	0.553191
35.1	not assigned.no ontology	os.33904.1.s1_at	Transcript	(loc_os01g14540):12001.m08058 protein BIP1, putative, expressed	0.363966	0.915965
35.1	not assigned.no ontology	os.46115.1.s1_at	Transcript	MULTIPLE HITS: (loc_os05g29974,loc_os05g29990) loc_os05g29974: 12005.m07233 protein monoglyceride lipase, putative, expressedloc_os05g29990: 12005.m07235 protein UDP-glucuronic acid decarboxylase 1, putative, expressed	0.0118224	0.556892
35.1	not assigned.no ontology	os.11828.1.s2_at	Transcript	(loc_os09g26830):12009.m05835 protein TMEM87A protein, putative, expressed	-0.0818162	0.757962
35.1	not assigned.no ontology	os.48734.1.s1_s_at	Transcript	(loc_os03g24940):12003.m07837 protein expressed protein	0.105129	0.655243
35.1	not assigned.no ontology	os.37699.2.s1_at	Transcript	(loc_os03g16334):12003.m07069 protein transferase, transferring glycosyl groups, putative, expressed	-0.137049	0.902062
35.1	not assigned.no ontology	os.26716.1.s1_at	Transcript	(loc_os05g34320):12005.m07663 protein beta-hexosaminidase beta chain precursor, putative, expressed	-0.171107	0.609028
35.1	not assigned.no ontology	os.19954.1.s1_at	Transcript	(loc_os09g28690):12009.m06020 protein gibberellin receptor GID1L2, putative, expressed	-0.110937	1.33262
35.1	not assigned.no ontology	os.11804.1.s1_at	Transcript	(loc_os03g14910):12003.m06928 protein amino acid-polyamine transporter, putative, expressed	-0.0380441	0.913539
35.1	not assigned.no ontology	os.48102.1.a1_s_at	Transcript	(loc_os03g02530):12003.m05794 protein membrane protein, putative, expressed	-0.159677	0.615383
35.1	not assigned.no ontology	os.26690.1.s1_a_at	Transcript	(loc_os05g44360):12005.m08562 protein oligosaccharyl transferase STT3 subunit, putative, expressed	0.138906	0.588491
35.1.3	not assigned.no ontology.armadillo/beta-catenin repeat family protein	osaffx.31248.2.s1_x_at	Transcript	(loc_os11g31590):12011.m07061 protein armadillo/beta-catenin-like repeat family protein, expressed	0.219663	0.503502
35.1.5	not assigned.no ontology.pentatricopeptide (PPR) repeat-containing protein	os.36122.2.s1_at	Transcript	MULTIPLE HITS: (loc_os01g41650,loc_os01g41660) loc_os01g41650: 12001.m10433 protein pentatricopeptide repeat protein PPR986-12, putative, expressedloc_os01g41660: 12001.m10434 protein phosphoethanolamine/phosphocholine phosphatase, putative, expressed	-0.00466264	0.501105
35.1.5	not assigned.no ontology.pentatricopeptide (PPR) repeat-containing protein	osaffx.11449.1.s1_at	Transcript	(loc_os01g42960):12001.m10559 protein electron transporter, putative, expressed	-0.121284	0.865315
35.1.5	not assigned.no ontology.pentatricopeptide (PPR) repeat-containing protein	os.26720.1.s1_at	Transcript	(loc_os05g50990):12005.m09166 protein protein binding protein, putative, expressed	-0.12433	0.578416
35.1.5	not assigned.no ontology.pentatricopeptide (PPR) repeat-containing protein	os.43464.1.s1_at	Transcript	(loc_os01g11920):12001.m07808 protein retrotransposon protein, putative, unclassified, expressed	-0.0581142	0.91837
35.1.19	not assigned.no ontology.C2 domain-containing protein	os.39913.1.a1_at	Transcript	MULTIPLE HITS: (loc_os07g07060,loc_os07g07070) loc_os07g07060: 12007.m05166 protein prolyl-tRNA synthetase, putative, expressedloc_os07g07070: 12007.m05167 protein anthranilate phosphoribosyltransferase-like protein, putative, expressed	-0.206802	0.531901
35.1.19	not assigned.no ontology.C2 domain-containing protein	osaffx.15379.2.s1_x_at	Transcript	(loc_os06g11990):12006.m05916 protein armadillo/beta-catenin-like repeat family protein, expressed	0.465427	0.533101
35.1.19	not assigned.no ontology.C2 domain-containing protein	os.2225.1.s1_at	Transcript	(loc_os04g44870):12004.m09443 protein elicitor-responsive protein 3, putative, expressed	-0.00215261	0.610774
35.1.20	not assigned.no ontology.formin homology 2 domain-containing protein	os.38100.1.s1_at	Transcript	(loc_os01g67240):12001.m12827 protein AFH1, putative, expressed	-0.0687545	0.609112
35.1.20	not assigned.no ontology.formin homology 2 domain-containing protein	os.50873.1.s1_x_at	Transcript	(loc_os07g39920):12007.m08234 protein actin binding protein, putative, expressed	-0.0157867	0.844427
35.1.20	not assigned.no ontology.formin homology 2 domain-containing protein	os.50281.1.s1_at	Transcript	(loc_os07g39920):12007.m08234 protein actin binding protein, putative, expressed	-0.0520697	0.83005
35.1.24	not assigned.no ontology.paired amphipathic helix repeat-containing protein	os.47430.1.s1_x_at	Transcript	(loc_os05g01020):12005.m04642 protein paired amphipathic helix repeat family protein, expressed	0.149669	0.60681
35.1.41	not assigned.no ontology.hydroxyproline rich proteins	os.9524.1.s1_at	Transcript	MULTIPLE HITS: (loc_os01g46340,loc_os01g46350) loc_os01g46340: 12001.m10832 protein pherophorin like protein, putative, expressedloc_os01g46350: 12001.m10833 protein expressed protein	-0.00583934	0.524309
35.1.41	not assigned.no ontology.hydroxyproline rich proteins	osaffx.12915.1.s1_at	Transcript	(loc_os03g18300):12003.m07253 protein pherophorin like protein, putative, expressed	0.360266	0.680829
35.2	not assigned.unknown	osaffx.16482.1.s1_at	Transcript	NO_MATCH	0.311578	2.04872
35.2	not assigned.unknown	os.5967.1.s1_x_at	Transcript	(loc_os04g41740):12004.m09149 protein expressed protein	0.161136	0.614675
35.2	not assigned.unknown	osaffx.26920.1.s1_s_at	Transcript	(loc_os05g16300):12005.m06037 protein expressed protein	-0.0211915	0.980839
35.2	not assigned.unknown	os.12988.1.s1_at	Transcript	(loc_os02g11040):12002.m33613 protein expressed protein	-0.529195	0.927133
35.2	not assigned.unknown	os.56964.1.s1_at	Transcript	(loc_os06g46980):12006.m09224 protein expressed protein	0.0203898	1.34528
35.2	not assigned.unknown	os.57465.1.s1_x_at	Transcript	NO_MATCH	0.405052	0.57857
35.2	not assigned.unknown	os.50419.1.s1_x_at	Transcript	(loc_os09g28880):12009.m06039 protein plant-specific domain TIGR01570 family protein, expressed	0.190969	1.07914
35.2	not assigned.unknown	os.10041.1.s1_at	Transcript	(loc_os02g22480):12002.m07485 protein glycosyltransferase, putative, expressed	-0.0160745	0.587023
35.2	not assigned.unknown	os.55222.1.s1_at	Transcript	(loc_os09g27160):12009.m05868 protein expressed protein	-0.0602074	0.899742
35.2	not assigned.unknown	os.53659.1.s1_at	Transcript	NO_MATCH	-0.153617	0.625698
35.2	not assigned.unknown	os.54606.1.s1_at	Transcript	(loc_os05g02450):12005.m04781 protein expressed protein	0.0794386	0.548681
35.2	not assigned.unknown	os.26088.1.a1_x_at	Transcript	NO_MATCH	0.374945	1.29688
35.2	not assigned.unknown	os.51734.2.s1_at	Transcript	(loc_os02g47980):12002.m09832 protein plant-specific domain TIGR01570 family protein, expressed	-0.0124813	0.514651
35.2	not assigned.unknown	os.10933.1.s1_at	Transcript	(loc_os01g50910):12001.m11272 protein late embryogenesis abundant protein, group 3, putative, expressed	-0.0447161	0.607248
35.2	not assigned.unknown	os.7831.1.s1_at	Transcript	NO_MATCH	-0.0589132	0.808761
35.2	not assigned.unknown	osaffx.21591.1.s1_at	Transcript	(loc_os01g56660):12001.m11823 protein expressed protein	-0.0751842	0.935353
35.2	not assigned.unknown	os.9442.1.s1_s_at	Transcript	MULTIPLE HITS: (loc_os03g50530,loc_os03g50520) loc_os03g50530: 12003.m10044 protein 3-deoxy-D-arabino-heptulosonate 7-phosphate, putative, expressedloc_os03g50520: 12003.m10043 protein dynamin-related protein 1C, putative, expressed	0.0139083	0.54698
35.2	not assigned.unknown	os.34913.1.s1_at	Transcript	(loc_os01g55160):12001.m11676 protein expressed protein	0.0134905	1.20502
35.2	not assigned.unknown	os.51299.1.s1_at	Transcript	(loc_os05g38880):12005.m08067 protein expressed protein	0.221598	1.48402
35.2	not assigned.unknown	os.51034.1.s1_at	Transcript	(loc_os06g10560):12006.m05774 protein expressed protein	-0.0598042	0.725012
35.2	not assigned.unknown	osaffx.30689.1.s1_at	Transcript	NO_MATCH	-0.178827	1.20325
35.2	not assigned.unknown	osaffx.29230.1.s1_at	Transcript	(loc_os08g16030):12008.m05726 protein expressed protein	0.0990106	1.11734
35.2	not assigned.unknown	os.19755.2.s1_a_at	Transcript	NO_MATCH	0.192948	0.651762
35.2	not assigned.unknown	os.55272.1.s1_at	Transcript	(loc_os01g03130):12001.m06952 protein expressed protein	0.363053	0.568219
35.2	not assigned.unknown	os.32478.1.s1_at	Transcript	(loc_os01g46400):12001.m10838 protein expressed protein	-0.115114	0.55959
35.2	not assigned.unknown	os.55247.1.s1_at	Transcript	(loc_os05g50100):12005.m09079 protein expressed protein	0.241601	0.612348
35.2	not assigned.unknown	os.3318.1.s1_at	Transcript	(loc_os03g37010):12003.m08814 protein glycosyltransferase, putative, expressed	0.192272	0.550785
35.2	not assigned.unknown	os.52742.1.s1_at	Transcript	(loc_os05g11010):12005.m05571 protein NDR1/HIN1-Like protein 2, putative, expressed	0.0328563	0.556576
35.2	not assigned.unknown	osaffx.29976.1.a1_at	Transcript	(loc_os09g22520):12009.m05458 protein hypothetical protein	-0.0294866	0.520279
35.2	not assigned.unknown	os.18057.1.a1_at	Transcript	(loc_os02g50640):12002.m10098 protein microtubule-associated protein TORTIFOLIA1, putative, expressed	-0.13683	1.17873
35.2	not assigned.unknown	os.1054.1.a1_at	Transcript	(loc_os01g02900):12001.m06929 protein HGA6, putative, expressed	0.12101	0.670832
35.2	not assigned.unknown	os.25556.1.s1_at	Transcript	MULTIPLE HITS: (loc_os08g28350,loc_os11g33394) loc_os08g28350: 12008.m06841 protein transposon protein, putative, CACTA, En/Spm sub-classloc_os11g33394: 12011.m07238 protein expressed protein	0.0216826	0.909965
35.2	not assigned.unknown	os.51775.1.s1_x_at	Transcript	(loc_os12g05210):12012.m04515 protein expressed protein	-0.0653597	1.1305
35.2	not assigned.unknown	os.55754.1.s1_at	Transcript	(loc_os12g05360):12012.m04529 protein PE-PGRS family protein, putative, expressed	0.20296	0.880847
35.2	not assigned.unknown	os.10982.1.s1_at	Transcript	NO_MATCH	-0.0972275	1.00928
35.2	not assigned.unknown	os.37531.1.s1_at	Transcript	(loc_os06g33330):12006.m07870 protein expressed protein	-0.0682943	0.517017
35.2	not assigned.unknown	osaffx.3523.1.s1_at	Transcript	NO_MATCH	-0.0228767	0.546641
35.2	not assigned.unknown	osaffx.17756.1.s1_at	Transcript	NO_MATCH	-0.0298315	0.611152
35.2	not assigned.unknown	os.51285.1.s1_at	Transcript	(loc_os01g04390):12001.m07074 protein expressed protein	0.191457	1.34952
35.2	not assigned.unknown	os.54415.1.s1_at	Transcript	(loc_os04g50176):12004.m09952 protein expressed protein	0.0205161	1.11898
35.2	not assigned.unknown	os.25587.1.s1_at	Transcript	MULTIPLE HITS: (loc_os04g57310,loc_os04g57320) loc_os04g57310: 12004.m10616 protein PBng143, putative, expressedloc_os04g57320: 12004.m10617 protein immutans protein, putative, expressed	-0.0848066	1.18085
35.2	not assigned.unknown	os.27647.1.s1_at	Transcript	(loc_os07g07300):12007.m05189 protein expressed protein	-0.00951015	0.670577
35.2	not assigned.unknown	os.18592.1.s1_at	Transcript	(loc_os07g13790):12007.m05825 protein hypothetical protein	-0.248301	0.655237
35.2	not assigned.unknown	os.26482.1.s1_at	Transcript	(loc_os10g40420):12010.m06810 protein 36.4 kDa proline-rich protein, putative, expressed	-0.140312	1.06966
35.2	not assigned.unknown	os.18220.1.s1_at	Transcript	(loc_os08g29760):12008.m06978 protein expressed protein	-0.0869352	0.659005
35.2	not assigned.unknown	os.11443.1.s1_a_at	Transcript	(loc_os01g65630):12001.m12672 protein expressed protein	-0.141835	1.10669
35.2	not assigned.unknown	os.14210.1.a1_at	Transcript	(loc_os10g36360):12010.m06446 protein expressed protein	-0.0235946	1.09834
35.2	not assigned.unknown	os.11907.1.s1_at	Transcript	(loc_os11g41600):12011.m08001 protein expressed protein	0.106676	0.516534
35.2	not assigned.unknown	os.51963.1.s1_at	Transcript	(loc_os01g46984):12001.m150899 protein expressed protein	-0.141378	1.36344
35.2	not assigned.unknown	os.5282.1.s2_at	Transcript	NO_MATCH	-0.133438	0.605173
35.2	not assigned.unknown	os.10108.1.s1_at	Transcript	NO_MATCH	0.131365	0.511427
35.2	not assigned.unknown	os.11036.1.s1_at	Transcript	NO_MATCH	-0.147498	0.651937
35.2	not assigned.unknown	os.10675.1.a1_at	Transcript	(loc_os01g68140):12001.m12917 protein expressed protein	-0.00376447	0.687138
35.2	not assigned.unknown	osaffx.12645.1.s1_s_at	Transcript	(loc_os02g54870):12002.m10515 protein expressed protein	0.268542	0.729057
35.2	not assigned.unknown	os.57101.1.s1_at	Transcript	NO_MATCH	-0.412015	0.828087
35.2	not assigned.unknown	os.31991.1.s1_s_at	Transcript	(loc_os11g02290):12011.m04428 protein expressed protein	0.00992959	0.584832
35.2	not assigned.unknown	osaffx.4214.1.s1_x_at	Transcript	(loc_os04g59330):12004.m35067 protein expressed protein	0.224348	1.04954
35.2	not assigned.unknown	osaffx.5568.1.s1_at	Transcript	(loc_os07g38630):12007.m08108 protein hypothetical protein	-0.118142	0.728394
35.2	not assigned.unknown	os.46073.1.a1_at	Transcript	(loc_os04g33150):12004.m08410 protein desiccation-related protein PCC13-62 precursor, putative, expressed	-0.108752	0.894355
35.2	not assigned.unknown	osaffx.16482.1.s1_x_at	Transcript	NO_MATCH	0.330122	1.84657
35.2	not assigned.unknown	osaffx.2813.1.s1_at	Transcript	NO_MATCH	0.400457	2.25458
35.2	not assigned.unknown	osaffx.12645.1.s1_at	Transcript	(loc_os02g54870):12002.m10515 protein expressed protein	0.285737	1.10132
35.2	not assigned.unknown	os.55944.1.s1_at	Transcript	(loc_os11g06150):12011.m04812 protein vegetative cell wall protein gp1 precursor, putative, expressed	0.378455	0.905623
35.2	not assigned.unknown	osaffx.4114.1.s1_at	Transcript	(loc_os04g47480):12004.m09693 protein conserved hypothetical protein	-0.168082	0.57406
35.2	not assigned.unknown	os.8322.1.s1_at	Transcript	(loc_os09g38530):12009.m06794 protein transmembrane 9 superfamily protein member 4, putative, expressed	0.322507	0.92186
35.2	not assigned.unknown	os.13772.1.s1_at	Transcript	(loc_os04g49220):12004.m09857 protein tim10/DDP family zinc finger containing protein	-0.000661245	0.680559
35.2	not assigned.unknown	os.55283.1.s1_at	Transcript	(loc_os05g38660):12005.m08045 protein expressed protein	-0.26601	1.22957
35.2	not assigned.unknown	os.8984.1.s1_at	Transcript	MULTIPLE HITS: (loc_os02g13660,loc_os02g13650) loc_os02g13660: 12002.m06612 protein meiosis 5, putative, expressedloc_os02g13650: 12002.m06611 protein expressed protein	0.196983	1.4305
35.2	not assigned.unknown	os.5095.1.s1_at	Transcript	(loc_os07g40130):12007.m08255 protein transcriptional regulatory protein algP, putative	-0.120627	0.822191
35.2	not assigned.unknown	os.32022.1.s1_x_at	Transcript	(loc_os07g37620):12007.m08012 protein fiber expressed protein, putative, expressed	-0.0628462	0.543155
35.2	not assigned.unknown	os.23043.1.a1_x_at	Transcript	NO_MATCH	0.168026	0.664829
35.2	not assigned.unknown	os.5987.1.s1_at	Transcript	(loc_os05g32500):12005.m07483 protein expressed protein	0.0279817	0.64322
35.2	not assigned.unknown	os.54101.1.s1_x_at	Transcript	(loc_os08g19160):12008.m05986 protein endosomal P24A protein precursor, putative, expressed	0.398061	0.539571
35.2	not assigned.unknown	os.5066.1.s1_at	Transcript	(loc_os01g12000):12001.m07816 protein expressed protein	0.387281	1.5098
35.2	not assigned.unknown	osaffx.2460.1.s1_x_at	Transcript	NO_MATCH	0.0136518	0.629618
35.2	not assigned.unknown	osaffx.32309.1.s1_at	Transcript	NO_MATCH	0.071853	0.575252
35.2	not assigned.unknown	os.9524.1.s1_at	Transcript	MULTIPLE HITS: (loc_os01g46340,loc_os01g46350) loc_os01g46340: 12001.m10832 protein pherophorin like protein, putative, expressedloc_os01g46350: 12001.m10833 protein expressed protein	-0.00583934	0.524309
35.2	not assigned.unknown	os.19277.1.s1_at	Transcript	(loc_os07g04150):12007.m04884 protein expressed protein	-0.190011	0.686834
35.2	not assigned.unknown	os.53210.1.s1_at	Transcript	(loc_os11g26760):12011.m06595 protein dehydrin Rab16C, putative, expressed	0.264319	0.714576
35.2	not assigned.unknown	os.50921.1.s1_at	Transcript	NO_MATCH	-0.196421	0.613921
35.2	not assigned.unknown	os.10091.1.s1_at	Transcript	(loc_os03g19070):12003.m07325 protein long cell-linked locus protein, putative, expressed	0.0465938	1.2902
35.2	not assigned.unknown	os.11520.1.s1_at	Transcript	NO_MATCH	-0.102493	1.59941
35.2	not assigned.unknown	os.48101.1.s1_at	Transcript	NO_MATCH	-0.0991469	1.99147
35.2	not assigned.unknown	os.55455.1.s1_at	Transcript	(loc_os04g45370):12004.m09490 protein expressed protein	0.113981	0.656496
35.2	not assigned.unknown	osaffx.26840.1.s1_s_at	Transcript	(loc_os05g11650):12005.m05634 protein expressed protein	-0.14123	0.552979
35.2	not assigned.unknown	os.6767.1.s1_at	Transcript	(loc_os08g16830):12008.m05804 protein retrotransposon protein, putative, SINE subclass, expressed	-0.0368348	1.19738
35.2	not assigned.unknown	os.27436.2.s1_s_at	Transcript	(loc_os06g12870):12006.m06003 protein expressed protein	0.275056	0.953095
35.2	not assigned.unknown	os.5875.1.s1_at	Transcript	(loc_os12g06080):12012.m04599 protein expressed protein	-0.154208	0.690129
35.2	not assigned.unknown	osaffx.18817.1.s1_at	Transcript	(loc_os11g12430):12011.m05435 protein hypothetical protein	-0.0485884	0.529743
35.2	not assigned.unknown	os.12751.1.s1_at	Transcript	(loc_os02g48470):12002.m09881 protein expressed protein	-0.0440207	1.00903
35.2	not assigned.unknown	os.46580.1.s1_at	Transcript	(loc_os10g19200):12010.m21753 protein VMP3 protein, putative, expressed	0.0793169	1.14552
35.2	not assigned.unknown	os.49767.1.s1_at	Transcript	(loc_os09g28550):12009.m06006 protein expressed protein	-0.189799	0.724652
35.2	not assigned.unknown	osaffx.22608.3.s1_at	Transcript	MULTIPLE HITS: (loc_os10g02090,loc_os06g01960,loc_os09g32980) loc_os10g02090: 12010.m03632 protein retrotransposon protein, putative, LINE subclassloc_os06g01960: 12006.m04932 protein retrotransposon protein, putative, unclassifiedloc_os09g32980: 12009.m06390 protein retrotransposon protein, putative, LINE subclass	0.168482	0.620224
35.2	not assigned.unknown	os.57316.1.s1_at	Transcript	NO_MATCH	0.134542	3.04797
35.2	not assigned.unknown	osaffx.18485.1.s1_at	Transcript	(loc_os01g16460):12001.m08242 protein hypothetical protein	0.0939515	0.896346
35.2	not assigned.unknown	os.9002.1.s1_at	Transcript	NO_MATCH	0.0148219	0.863795
35.2	not assigned.unknown	os.9875.1.s1_at	Transcript	(loc_os03g11210):12003.m06572 protein cp protein, putative, expressed	0.0866825	1.2879
35.2	not assigned.unknown	os.51775.1.s1_at	Transcript	(loc_os12g05210):12012.m04515 protein expressed protein	-0.145987	1.33143
35.2	not assigned.unknown	os.12314.1.s1_at	Transcript	(loc_os05g07650):12005.m05284 protein transmembrane 9 superfamily protein member 2 precursor, putative, expressed	0.109908	0.576555
35.2	not assigned.unknown	os.16047.1.s1_at	Transcript	MULTIPLE HITS: (loc_os01g70410,loc_os01g70400) loc_os01g70410: 12001.m13088 protein receptor protein kinase CRINKLY4 precursor, putative, expressedloc_os01g70400: 12001.m42524 protein expressed protein	-0.324507	0.547255
35.2	not assigned.unknown	osaffx.5049.1.s1_s_at	Transcript	NO_MATCH	0.145824	0.543055
35.2	not assigned.unknown	osaffx.32046.1.s1_at	Transcript	(loc_os12g35990):12012.m07392 protein hypothetical protein	0.00952066	0.729071
35.2	not assigned.unknown	os.12633.1.s1_at	Transcript	(loc_os11g26790):12011.m06598 protein water stress-inducible protein Rab21, putative, expressed	0.235285	1.36321
35.2	not assigned.unknown	osaffx.13380.1.s1_at	Transcript	(loc_os03g46300):12003.m09649 protein conserved hypothetical protein	0.318387	1.32412
35.2	not assigned.unknown	os.24965.1.s1_at	Transcript	NO_MATCH	-0.0992336	0.661823
35.2	not assigned.unknown	osaffx.21298.1.s1_x_at	Transcript	NO_MATCH	0.0591817	0.620659
35.2	not assigned.unknown	os.57504.1.s1_x_at	Transcript	NO_MATCH	0.430068	0.512583
35.2	not assigned.unknown	os.56918.1.s1_at	Transcript	(loc_os03g62330):12003.m11109 protein expressed protein	-0.0570027	0.645527
35.2	not assigned.unknown	os.13954.1.s1_x_at	Transcript	(loc_os08g31950):12008.m07189 protein expressed protein	-0.353909	1.37423
35.2	not assigned.unknown	os.47292.1.s1_at	Transcript	NO_MATCH	-0.00764356	0.50763
35.2	not assigned.unknown	os.38052.1.s1_at	Transcript	(loc_os07g01860):12007.m04664 protein expressed protein	-0.152228	0.714141
35.2	not assigned.unknown	os.5384.1.s1_at	Transcript	(loc_os06g21400):12006.m06797 protein hypothetical protein	-0.0517078	1.24093
35.2	not assigned.unknown	osaffx.26775.1.s1_at	Transcript	(loc_os05g07764):12005.m05293 protein carboxyl-terminal proteinase, putative, expressed	-0.0130856	0.697441
35.2	not assigned.unknown	os.46884.1.s1_at	Transcript	(loc_os10g39000):12010.m06670 protein expressed protein	-0.0166826	0.561268
35.2	not assigned.unknown	os.30054.1.s1_at	Transcript	NO_MATCH	-0.0503761	0.530837
35.2	not assigned.unknown	osaffx.6701.1.s1_at	Transcript	NO_MATCH	0.0606778	1.10124
35.2	not assigned.unknown	os.42186.1.s1_at	Transcript	(loc_os01g60170):12001.m12148 protein GTP binding protein, putative, expressed	0.372145	1.89176
35.2	not assigned.unknown	os.4651.1.s1_at	Transcript	(loc_os07g48710):12007.m09082 protein VQ motif family protein, expressed	-0.0915424	0.555804
35.2	not assigned.unknown	os.25587.1.s1_s_at	Transcript	MULTIPLE HITS: (loc_os04g57310,loc_os04g57320) loc_os04g57310: 12004.m10616 protein PBng143, putative, expressedloc_os04g57320: 12004.m10617 protein immutans protein, putative, expressed	-0.0849235	1.11023
35.2	not assigned.unknown	os.50659.1.s1_at	Transcript	NO_MATCH	0.119681	0.6415
35.2	not assigned.unknown	os.47852.1.s1_at	Transcript	(loc_os05g40220):12005.m08198 protein transposon protein, putative, CACTA, En/Spm sub-class, expressed	-0.136383	0.779742
35.2	not assigned.unknown	osaffx.10962.1.s1_x_at	Transcript	NO_MATCH	-0.0402069	0.502629
35.2	not assigned.unknown	os.15682.1.a1_at	Transcript	NO_MATCH	0.00550082	0.634214
35.2	not assigned.unknown	os.15682.1.a1_at	Transcript	NO_MATCH	0.00550082	0.634214
35.2	not assigned.unknown	os.55342.1.s1_at	Transcript	(loc_os08g33990):12008.m26448 protein expressed protein	-0.150458	1.12731
35.2	not assigned.unknown	os.51761.1.s1_at	Transcript	(loc_os03g18110):12003.m07236 protein expressed protein	-0.181722	0.768511
35.2	not assigned.unknown	os.21805.1.s1_s_at	Transcript	MULTIPLE HITS: (loc_os06g51320,loc_os06g51330) loc_os06g51320: 12006.m32208 protein gibberellin-regulated protein 1 precursor, putative, expressedloc_os06g51330: 12006.m09656 protein expressed protein	-0.249656	0.735677
35.2	not assigned.unknown	os.14411.1.s1_at	Transcript	(loc_os06g16640):12006.m06377 protein carboxyl-terminal peptidase, putative, expressed	-0.0797776	0.615008
35.2	not assigned.unknown	os.10695.1.s1_at	Transcript	NO_MATCH	0.0813945	0.55872
35.2	not assigned.unknown	os.7729.1.s1_at	Transcript	(loc_os03g30530):12003.m34886 protein expressed protein	-0.0425974	0.533703
35.2	not assigned.unknown	os.54758.1.s1_at	Transcript	NO_MATCH	0.00271093	0.626758
35.2	not assigned.unknown	os.8682.2.s1_x_at	Transcript	NO_MATCH	0.0584507	1.12471
35.2	not assigned.unknown	os.51734.1.s1_x_at	Transcript	(loc_os02g47980):12002.m09832 protein plant-specific domain TIGR01570 family protein, expressed	0.00106595	0.560278
35.2	not assigned.unknown	osaffx.27117.1.s1_at	Transcript	NO_MATCH	0.0752412	0.517137
35.2	not assigned.unknown	os.19863.1.s1_a_at	Transcript	NO_MATCH	0.0296041	0.921859
35.2	not assigned.unknown	os.10947.1.s1_at	Transcript	MULTIPLE HITS: (loc_os08g44100,loc_os08g44090) loc_os08g44100: 12008.m08384 protein transmembrane 9 superfamily protein member 2 precursor, putative, expressedloc_os08g44090: 12008.m08383 protein transmembrane 9 superfamily protein member 2 precursor, putative, expressed	0.0363232	0.525884
35.2	not assigned.unknown	os.8559.1.s1_at	Transcript	NO_MATCH	-0.00974386	1.01131
35.2	not assigned.unknown	os.2822.1.s1_at	Transcript	(loc_os10g41310):12010.m06895 protein bZIP-like protein, putative, expressed	-0.168937	0.53342
35.2	not assigned.unknown	os.33170.2.s1_at	Transcript	NO_MATCH	0.343593	1.33525
35.2	not assigned.unknown	os.36549.1.s1_at	Transcript	NO_MATCH	0.0444764	0.911882
35.2	not assigned.unknown	os.39470.1.a1_x_at	Transcript	NO_MATCH	-0.209156	0.592271
35.2	not assigned.unknown	osaffx.350.1.s1_s_at	Transcript	(loc_os01g02160):12001.m06858 protein extensin-like protein, putative, expressed	-0.0178152	0.555711
35.2	not assigned.unknown	osaffx.3617.1.s1_at	Transcript	(loc_os03g55890):12003.m10501 protein ternary complex factor MIP1, putative, expressed	-0.22427	0.759876
35.2	not assigned.unknown	osaffx.18737.1.s1_at	Transcript	(loc_os11g07911):12011.m80113 protein expressed protein	0.141193	0.896771
35.2	not assigned.unknown	os.8669.1.s1_at	Transcript	(loc_os01g14020):12001.m08008 protein expressed protein	-0.0193361	0.551387
35.2	not assigned.unknown	os.55059.1.s1_at	Transcript	(loc_os03g53540):12003.m10324 protein expressed protein	0.391666	2.9539
35.2	not assigned.unknown	os.8682.1.s1_a_at	Transcript	(loc_os10g08780):12010.m04226 protein expressed protein	0.0897116	1.31373
35.2	not assigned.unknown	os.55235.1.s1_at	Transcript	(loc_os02g30380):12002.m08181 protein expressed protein	-0.014539	0.514146
35.2	not assigned.unknown	os.50256.1.s1_at	Transcript	NO_MATCH	-0.0208187	0.638863
35.2	not assigned.unknown	os.11828.1.s1_at	Transcript	(loc_os09g26830):12009.m05835 protein TMEM87A protein, putative, expressed	0.305991	0.972654
35.2	not assigned.unknown	os.5025.1.s1_at	Transcript	(loc_os02g09630):12002.m06260 protein nitrate-induced NOI protein, expressed	0.00572052	0.640707
35.2	not assigned.unknown	os.44473.1.s1_at	Transcript	NO_MATCH	-0.418567	0.558615
35.2	not assigned.unknown	osaffx.26840.1.s1_at	Transcript	(loc_os05g11650):12005.m05634 protein expressed protein	-0.0740854	0.572976
35.2	not assigned.unknown	os.18404.1.s1_at	Transcript	(loc_os02g30780):12002.m08221 protein LGC1, putative, expressed	0.298947	2.17504
35.2	not assigned.unknown	os.10422.1.s1_at	Transcript	(loc_os05g40630):12005.m08239 protein expressed protein	-0.0567564	1.13048
35.2	not assigned.unknown	os.47997.1.a1_at	Transcript	(loc_os01g43950):12001.m10654 protein expressed protein	-0.0759643	1.498
35.2	not assigned.unknown	osaffx.7506.1.s1_at	Transcript	(loc_os12g06780):12012.m04668 protein expressed protein	0.052119	1.06272
35.2	not assigned.unknown	os.7225.1.s1_at	Transcript	(loc_os06g05740):12006.m05300 protein expressed protein	-0.0876732	0.934728
35.2	not assigned.unknown	osaffx.7024.1.s1_at	Transcript	NO_MATCH	0.113857	0.735398
35.2	not assigned.unknown	osaffx.4397.1.a1_at	Transcript	(loc_os05g22780):12005.m06574 protein conserved hypothetical protein	-0.0212262	0.517549
35.2	not assigned.unknown	os.37225.1.s1_at	Transcript	(loc_os07g27810):12007.m07055 protein fiber protein Fb34, putative, expressed	0.0876402	0.858399
35.2	not assigned.unknown	os.42067.1.s1_at	Transcript	(loc_os01g55560):12001.m11713 protein expressed protein	-0.154859	1.02019
35.2	not assigned.unknown	os.5208.1.s1_at	Transcript	(loc_os06g36050):12006.m08142 protein expressed protein	0.0027177	0.689349
35.2	not assigned.unknown	os.27436.1.a1_s_at	Transcript	(loc_os06g12870):12006.m06003 protein expressed protein	-0.046879	0.611148
35.2	not assigned.unknown	os.23620.1.a1_a_at	Transcript	(loc_os01g12840):12001.m07897 protein expressed protein	0.0762052	0.755481
35.2	not assigned.unknown	os.23188.1.s1_at	Transcript	NO_MATCH	0.09202	1.82353
35.2	not assigned.unknown	os.43344.1.s1_at	Transcript	(loc_os01g13930):12001.m07999 protein expressed protein	-0.0810554	0.543497
35.2	not assigned.unknown	os.16435.1.s1_at	Transcript	(loc_os02g53410):12002.m10370 protein expressed protein	0.488426	0.887364
35.2	not assigned.unknown	os.20118.1.a1_s_at	Transcript	NO_MATCH	0.255851	0.526051
35.2	not assigned.unknown	os.50383.1.s1_at	Transcript	(loc_os06g05430):12006.m05271 protein expressed protein	0.445058	1.4772
35.2	not assigned.unknown	os.20319.1.s1_at	Transcript	(loc_os11g05180):12011.m04716 protein expressed protein	-0.0567362	0.627571
35.2	not assigned.unknown	os.4619.1.s1_at	Transcript	NO_MATCH	0.184234	0.800944
35.2	not assigned.unknown	os.27427.1.s1_at	Transcript	MULTIPLE HITS: (loc_os06g06430,loc_os06g06440) loc_os06g06430: 12006.m05368 protein expressed proteinloc_os06g06440: 12006.m05369 protein multidrug resistance-associated protein 14, putative, expressedloc_os06g06440: 12006.m05369 protein multidrug resistance-associated protein 14, putative, expressed	-0.0288805	0.816341
35.2	not assigned.unknown	os.57170.1.s1_at	Transcript	(loc_os03g41130):12003.m09181 protein expressed protein	0.0163564	0.601677
35.2	not assigned.unknown	os.53607.1.s1_at	Transcript	(loc_os05g39830):12005.m08160 protein expressed protein	0.0553179	1.7726
35.2	not assigned.unknown	osaffx.3028.1.s1_at	Transcript	(loc_os02g50640):12002.m10098 protein microtubule-associated protein TORTIFOLIA1, putative, expressed	0.162753	1.57281
35.2	not assigned.unknown	osaffx.14799.1.s1_at	Transcript	NO_MATCH	0.207964	0.545714
35.2	not assigned.unknown	os.49767.1.s1_x_at	Transcript	(loc_os09g28550):12009.m06006 protein expressed protein	-0.176515	0.631144
35.2	not assigned.unknown	os.18355.1.a1_at	Transcript	NO_MATCH	0.0790944	1.08477
35.2	not assigned.unknown	os.27220.1.a1_a_at	Transcript	NO_MATCH	-0.102876	0.525182
35.2	not assigned.unknown	osaffx.14074.1.s1_at	Transcript	(loc_os04g31670):12004.m08267 protein conserved hypothetical protein	-0.0111756	0.855779
35.2	not assigned.unknown	osaffx.12998.1.s1_x_at	Transcript	(loc_os03g23960):12003.m07742 protein SF16-like protein, putative, expressed	-0.0183305	0.700388
35.2	not assigned.unknown	os.51943.1.s1_at	Transcript	(loc_os05g38720):12005.m08051 protein transmembrane receptor, putative, expressed	-0.00709604	0.555121
35.2	not assigned.unknown	os.49847.1.s1_at	Transcript	NO_MATCH	-0.235996	0.562299
35.2	not assigned.unknown	os.11160.1.s1_at	Transcript	NO_MATCH	0.361404	0.659375
35.2	not assigned.unknown	os.8585.1.s1_at	Transcript	NO_MATCH	-0.0315329	1.42185
35.2	not assigned.unknown	osaffx.17504.1.s1_at	Transcript	(loc_os08g43730):12008.m08347 protein expressed protein	-0.121553	0.706484
35.2	not assigned.unknown	os.55306.1.s1_at	Transcript	(loc_os09g27330):12009.m05885 protein expressed protein	-0.252777	0.590335
35.2	not assigned.unknown	osaffx.8032.1.a1_x_at	Transcript	NO_MATCH	6.08964e-05	0.591849
35.2	not assigned.unknown	os.22968.1.a1_at	Transcript	(loc_os08g24200):12008.m06439 protein expressed protein	0.0878479	0.570262
35.2	not assigned.unknown	os.12633.1.s1_s_at	Transcript	(loc_os11g26790):12011.m06598 protein water stress-inducible protein Rab21, putative, expressed	0.304288	1.23625
35.2	not assigned.unknown	os.54301.1.s1_at	Transcript	NO_MATCH	-0.0688047	0.747682
35.2	not assigned.unknown	os.12153.1.s1_at	Transcript	(loc_os02g48980):12002.m09932 protein GPI-anchored protein, putative, expressed	0.0231725	0.618849
35.2	not assigned.unknown	os.5823.1.s1_at	Transcript	NO_MATCH	-0.121952	0.591718
35.2	not assigned.unknown	os.50154.1.s1_s_at	Transcript	(loc_os05g01790):12005.m04716 protein expressed protein	-0.0694239	0.541352
35.2	not assigned.unknown	os.18105.1.s1_at	Transcript	(loc_os12g13640):12012.m05336 protein HGA6, putative, expressed	0.0503869	0.954751
35.2	not assigned.unknown	os.9211.1.s1_at	Transcript	(loc_os07g45060):12007.m08726 protein GPI-anchored protein At5g19240 precursor, putative, expressed	0.0879001	0.5349
35.2	not assigned.unknown	osaffx.15155.1.s1_at	Transcript	(loc_os05g48730):12005.m08944 protein hypothetical protein	0.200105	1.68579
35.2	not assigned.unknown	os.19951.1.s1_at	Transcript	NO_MATCH	0.0648217	0.519343
35.2	not assigned.unknown	osaffx.17990.1.s1_at	Transcript	(loc_os09g33920):12009.m06441 protein expressed protein	0.0766501	0.6517
35.2	not assigned.unknown	os.11568.1.a1_x_at	Transcript	(loc_os12g06610):12012.m04651 protein expressed protein	-0.0801464	0.540029
35.2	not assigned.unknown	osaffx.12920.1.s1_at	Transcript	(loc_os03g18490):12003.m07272 protein RPGR, putative, expressed	-0.051282	0.523047
35.2	not assigned.unknown	os.57426.1.s1_x_at	Transcript	MULTIPLE HITS: (loc_os05g13940,loc_os05g13900) loc_os05g13940: 12005.m05807 protein early nodulin 75 protein, putative, expressedloc_os05g13900: 12005.m05803 protein myeloid/lymphoid or mixed-lineage leukemia protein 2, putative, expressed	0.460768	0.568507
35.2	not assigned.unknown	osaffx.11866.1.s1_at	Transcript	(loc_os02g02524):12002.m100702 protein MIR-interacting saposin-like protein precursor, putative, expressed	-0.076611	0.511506
35.2	not assigned.unknown	os.56976.1.s1_at	Transcript	(loc_os12g38320):12012.m07618 protein expressed protein	-0.220478	1.37647
35.2	not assigned.unknown	os.28649.1.s1_at	Transcript	NO_MATCH	-0.0240067	0.569472
35.2	not assigned.unknown	os.22917.1.s1_at	Transcript	NO_MATCH	-0.0602167	0.604856
35.2	not assigned.unknown	osaffx.12485.1.s1_at	Transcript	NO_MATCH	-0.0339215	1.20941
35.2	not assigned.unknown	os.55224.1.s1_at	Transcript	(loc_os12g14220):12012.m05392 protein expressed protein	0.0854689	1.3748
35.2	not assigned.unknown	os.20980.1.s1_at	Transcript	(loc_os01g56180):12001.m11774 protein expressed protein	-0.161396	0.523186
35.2	not assigned.unknown	os.54717.1.s1_at	Transcript	(loc_os12g21940):12012.m06038 protein expressed protein	0.229777	0.794661
35.2	not assigned.unknown	os.57027.1.s1_x_at	Transcript	(loc_os01g53790):12001.m11543 protein expressed protein	0.0528954	0.945696
35.2	not assigned.unknown	osaffx.10885.2.s1_x_at	Transcript	(loc_os01g02910):12001.m06930 protein glycosyltransferase, putative, expressed	0.107808	0.700782
35.2	not assigned.unknown	osaffx.13437.1.s1_at	Transcript	(loc_os03g50280):12003.m10021 protein expressed protein	-0.00549219	1.33887
35.2	not assigned.unknown	os.4618.1.s1_at	Transcript	(loc_os01g32670):12001.m09587 protein expressed protein	-0.229726	0.584243
35.2	not assigned.unknown	os.56128.1.s1_at	Transcript	(loc_os05g39710):12005.m08149 protein expressed protein	0.0533957	0.517735
35.2	not assigned.unknown	os.55382.1.s1_at	Transcript	NO_MATCH	-0.0761992	1.42873
35.2	not assigned.unknown	os.36283.1.s1_at	Transcript	(loc_os12g25090):12012.m06336 protein expressed protein	0.0178141	0.641423
35.2	not assigned.unknown	os.5047.1.s1_at	Transcript	NO_MATCH	0.261919	0.561248
35.2	not assigned.unknown	osaffx.19501.1.s1_at	Transcript	(loc_os12g05070):12012.m04500 protein expressed protein	-0.053111	0.543184
35.2	not assigned.unknown	os.33723.1.s1_at	Transcript	NO_MATCH	0.166324	0.797317
35.2	not assigned.unknown	osaffx.25512.1.s1_x_at	Transcript	NO_MATCH	0.189074	2.02311
35.2	not assigned.unknown	os.47933.1.s1_at	Transcript	(loc_os09g34110):12009.m50237 protein expressed protein	-0.183157	0.740603
35.2	not assigned.unknown	osaffx.23674.2.s1_s_at	Transcript	(loc_os01g45700):12001.m10770 protein expressed protein	0.0734881	0.605794
35.2	not assigned.unknown	os.6669.1.s1_at	Transcript	(loc_os07g40890):12007.m08329 protein igA FC receptor precursor, putative, expressed	0.341636	0.540896
35.2	not assigned.unknown	os.50743.1.s1_at	Transcript	(loc_os02g43900):12002.m09424 protein expressed protein	-0.0600185	0.53091
35.2	not assigned.unknown	os.49101.1.s1_at	Transcript	NO_MATCH	0.112019	0.670725
35.2	not assigned.unknown	os.6839.1.s1_at	Transcript	(loc_os01g45700):12001.m10770 protein expressed protein	0.117829	0.507748
35.2	not assigned.unknown	os.5927.1.s1_at	Transcript	(loc_os03g63540):12003.m11222 protein expressed in cucumber hypocotyls, putative, expressed	-0.118142	1.4795
35.2	not assigned.unknown	os.51313.1.s1_at	Transcript	NO_MATCH	-0.503436	0.55163
35.2	not assigned.unknown	os.23656.1.a1_at	Transcript	NO_MATCH	-0.100013	0.702561
35.2	not assigned.unknown	os.4995.1.s1_at	Transcript	(loc_os03g55776):12003.m101623 protein expressed protein	0.313387	0.664815
35.2	not assigned.unknown	os.7452.1.s1_at	Transcript	MULTIPLE HITS: (loc_os05g38219,loc_os05g38230) loc_os05g38219: 12005.m83895 protein expressed proteinloc_os05g38230: 12005.m27865 protein aldose reductase, putative, expressed	0.0565827	0.518485
35.2	not assigned.unknown	osaffx.15233.1.s1_at	Transcript	NO_MATCH	0.0977986	0.535966
35.2	not assigned.unknown	osaffx.27775.1.s1_s_at	Transcript	(loc_os06g22660):12006.m06920 protein expressed protein	0.176181	0.519197
35.2	not assigned.unknown	osaffx.19515.1.s1_s_at	Transcript	(loc_os12g06080):12012.m04599 protein expressed protein	0.191557	0.501023
35.2	not assigned.unknown	os.51574.1.s1_at	Transcript	(loc_os04g56390):12004.m10529 protein expressed protein	0.246919	3.14915
35.2	not assigned.unknown	osaffx.19273.1.s1_at	Transcript	(loc_os11g40340):12011.m07880 protein hypothetical protein	0.317031	0.579008
35.2	not assigned.unknown	osaffx.24726.1.s1_s_at	Transcript	(loc_os02g44710):12002.m09511 protein expressed protein	0.340561	0.587074
35.2	not assigned.unknown	os.55671.1.s1_at	Transcript	(loc_os06g44250):12006.m08953 protein haemolysin-III related family protein, expressed	-0.0893906	0.931
35.2	not assigned.unknown	osaffx.13276.1.s1_at	Transcript	(loc_os03g40930):12003.m09164 protein expressed protein	0.074216	0.577831
35.2	not assigned.unknown	os.54316.1.s1_at	Transcript	(loc_os03g25060):12003.m07849 protein expressed protein	0.250618	0.813555
35.2	not assigned.unknown	os.49166.1.s1_s_at	Transcript	(loc_os08g30719):12008.m80265 protein expressed protein	-0.00141543	0.707255
35.2	not assigned.unknown	os.33339.1.s1_x_at	Transcript	NO_MATCH	0.433984	0.918835
35.2	not assigned.unknown	os.8314.1.s1_at	Transcript	(loc_os04g59330):12004.m35067 protein expressed protein	-0.0420258	0.625037
35.2	not assigned.unknown	os.32340.1.s1_at	Transcript	(loc_os09g15680):12009.m04829 protein caltractin, putative	-0.139052	1.24576
35.2	not assigned.unknown	os.18458.1.s1_at	Transcript	(loc_os01g57150):12001.m11870 protein SR protein related family member, putative, expressed	-0.0769399	0.945286
35.2	not assigned.unknown	os.27509.1.s1_at	Transcript	(loc_os01g53790):12001.m11543 protein expressed protein	-0.110544	1.39951
35.2	not assigned.unknown	os.4378.4.s1_x_at	Transcript	NO_MATCH	0.416623	0.720698
35.2	not assigned.unknown	os.8247.1.s1_at	Transcript	(loc_os03g51150):12003.m10095 protein expressed protein	-0.144212	0.586673
35.2	not assigned.unknown	osaffx.12998.1.s1_at	Transcript	(loc_os03g23960):12003.m07742 protein SF16-like protein, putative, expressed	-0.055928	0.614179
35.2	not assigned.unknown	os.8682.1.s1_at	Transcript	(loc_os10g08780):12010.m04226 protein expressed protein	0.030163	0.942698
35.2	not assigned.unknown	os.23606.1.s1_at	Transcript	(loc_os01g29330):12001.m09370 protein expressed protein	0.0579515	0.565997
35.2	not assigned.unknown	osaffx.5729.1.s1_at	Transcript	(loc_os08g07070):12008.m04845 protein expressed protein	-0.0193418	0.949796
35.2	not assigned.unknown	os.8526.1.s1_at	Transcript	(loc_os01g39000):12001.m10180 protein expressed protein	0.121214	0.684719
35.2	not assigned.unknown	os.14210.1.s1_at	Transcript	(loc_os10g36360):12010.m06446 protein expressed protein	-0.468723	3.1309
35.2	not assigned.unknown	os.16248.2.s1_x_at	Transcript	NO_MATCH	0.333011	0.709097
35.2	not assigned.unknown	os.11043.2.s1_at	Transcript	NO_MATCH	0.158304	0.653232
35.2	not assigned.unknown	os.7.3.s1_x_at	Transcript	NO_MATCH	0.210122	0.528487
35.2	not assigned.unknown	os.17650.1.s1_at	Transcript	(loc_os03g01710):12003.m05716 protein expressed protein	-0.0362465	0.615728
35.2	not assigned.unknown	osaffx.4731.1.s1_s_at	Transcript	(loc_os06g05430):12006.m05271 protein expressed protein	0.303666	1.24713
35.2	not assigned.unknown	os.35495.1.s1_s_at	Transcript	NO_MATCH	0.000296322	0.632673
35.2	not assigned.unknown	osaffx.17985.1.s1_at	Transcript	(loc_os09g32540):12009.m06341 protein expressed protein	-0.146001	0.756295
35.2	not assigned.unknown	osaffx.3642.1.s1_s_at	Transcript	NO_MATCH	0.44912	0.726132
35.2	not assigned.unknown	osaffx.23027.1.s1_x_at	Transcript	(loc_os07g40150):12007.m08257 protein expressed protein	0.147796	1.0903
35.2	not assigned.unknown	osaffx.29580.1.s1_at	Transcript	(loc_os08g37990):12008.m07784 protein expressed protein	-0.21468	0.693607
35.2	not assigned.unknown	os.7614.1.s1_at	Transcript	(loc_os06g13600):12006.m06075 protein VEX1, putative, expressed	-0.0721226	0.766894
35.2	not assigned.unknown	os.8356.1.s1_at	Transcript	NO_MATCH	-0.363144	1.12599
35.2	not assigned.unknown	os.17828.1.s1_s_at	Transcript	(loc_os03g12550):12003.m06705 protein expressed protein	0.113042	0.555747
35.2	not assigned.unknown	os.14393.2.s1_at	Transcript	NO_MATCH	-0.0803474	0.828385
35.2	not assigned.unknown	os.3729.1.s1_at	Transcript	(loc_os01g04050):12001.m07041 protein Bowman-Birk type wound-induced proteinase inhibitor WIP1 precursor, putative, expressed	0.344505	0.601498
35.2	not assigned.unknown	os.27220.2.a1_a_at	Transcript	NO_MATCH	-0.153316	0.597769
35.2	not assigned.unknown	osaffx.26618.1.s1_at	Transcript	NO_MATCH	0.0393263	0.807841
35.2	not assigned.unknown	os.23672.1.s1_at	Transcript	(loc_os05g35570):12005.m07787 protein non-imprinted in Prader-Willi/Angelman syndrome region protein 1, putative, expressed	-0.139795	0.947772
35.2	not assigned.unknown	os.47743.1.s1_at	Transcript	NO_MATCH	0.25794	0.717938
35.2	not assigned.unknown	osaffx.16083.1.s1_at	Transcript	(loc_os07g04610):12007.m04930 protein hypothetical protein	0.0690747	0.515044
35.2	not assigned.unknown	os.10102.1.s1_at	Transcript	NO_MATCH	-0.0930355	1.01247
35.2	not assigned.unknown	os.12415.1.s1_at	Transcript	NO_MATCH	0.192507	0.68144
35.2	not assigned.unknown	os.23209.1.s1_at	Transcript	(loc_os05g39350):12005.m08113 protein expressed protein	0.000978521	0.904565
35.2	not assigned.unknown	os.17347.1.s1_at	Transcript	(loc_os02g03840):12002.m05733 protein expressed protein	0.194128	0.53299
35.2	not assigned.unknown	os.51718.1.s1_at	Transcript	(loc_os11g26780):12011.m06597 protein dehydrin Rab16B, putative, expressed	0.353935	1.03616
35.2	not assigned.unknown	os.11828.1.s2_at	Transcript	(loc_os09g26830):12009.m05835 protein TMEM87A protein, putative, expressed	-0.0818162	0.757962
35.2	not assigned.unknown	os.27354.1.s1_at	Transcript	(loc_os09g17600):12009.m21933 protein expressed protein	0.00572777	0.939542
35.2	not assigned.unknown	os.31056.1.s1_at	Transcript	(loc_os01g03900):12001.m07026 protein expressed protein	-0.0256925	0.872105
35.2	not assigned.unknown	os.52345.1.s1_at	Transcript	NO_MATCH	0.35974	0.50513
35.2	not assigned.unknown	os.46866.2.s1_at	Transcript	NO_MATCH	-0.170751	0.509269
35.2	not assigned.unknown	os.46009.1.s1_at	Transcript	(loc_os01g56910):12001.m11848 protein expressed protein	0.215217	0.514344
35.2	not assigned.unknown	os.56880.1.s1_at	Transcript	(loc_os01g36220):12001.m09918 protein common plant regulatory factor 7, putative, expressed	0.0125565	1.23745
35.2	not assigned.unknown	osaffx.27752.1.s1_s_at	Transcript	(loc_os06g21410):12006.m06798 protein pollen-specific arabinogalacta protein BAN102, putative, expressed	-0.178921	0.959745
35.2	not assigned.unknown	os.55754.1.s1_x_at	Transcript	(loc_os12g05360):12012.m04529 protein PE-PGRS family protein, putative, expressed	0.15405	0.605379
35.2	not assigned.unknown	os.51597.1.s1_at	Transcript	(loc_os01g68598):12001.m12962 protein expressed protein	0.0100281	0.653354
35.2	not assigned.unknown	os.34120.1.s1_at	Transcript	NO_MATCH	0.0808419	0.652711
35.2	not assigned.unknown	os.47600.2.s1_x_at	Transcript	NO_MATCH	0.00581762	0.516696
35.2	not assigned.unknown	os.47742.1.s1_at	Transcript	(loc_os05g32960):12005.m07528 protein expressed protein	-0.0296551	0.603205
35.2	not assigned.unknown	os.23492.1.a1_at	Transcript	(loc_os07g37820):12007.m08031 protein expressed protein	-0.112054	0.670091
35.2	not assigned.unknown	os.53457.1.s1_at	Transcript	(loc_os01g51040):12001.m11285 protein expressed protein	-0.102724	0.941484
35.2	not assigned.unknown	os.40187.1.s1_at	Transcript	NO_MATCH	0.0127506	0.992103
35.2	not assigned.unknown	osaffx.16766.1.s1_at	Transcript	NO_MATCH	-0.165038	0.921723
35.2	not assigned.unknown	osaffx.29241.1.s1_s_at	Transcript	(loc_os08g16820):12008.m05803 protein expressed protein	0.101371	1.1055
35.2	not assigned.unknown	os.34778.1.s1_at	Transcript	NO_MATCH	-0.183219	0.933495
35.2	not assigned.unknown	os.34778.1.s1_at	Transcript	NO_MATCH	-0.183219	0.933495
35.2	not assigned.unknown	os.18711.1.s1_at	Transcript	(loc_os10g31530):12010.m06004 protein glycine-rich cell wall structural protein 2 precursor, putative, expressed	-0.588288	0.565541
35.2	not assigned.unknown	os.8397.1.s1_at	Transcript	(loc_os11g18940):12011.m05969 protein WW domain containing protein, expressed	0.0843433	0.622457
35.2	not assigned.unknown	os.27494.1.s1_at	Transcript	(loc_os07g41200):12007.m08356 protein expressed protein	0.229601	1.70839
35.2	not assigned.unknown	osaffx.30189.1.s1_s_at	Transcript	NO_MATCH	0.0012566	0.644887
35.2	not assigned.unknown	os.40421.1.s1_at	Transcript	(loc_os01g20780):12001.m08563 protein anther-specific protein SF18 precursor, putative, expressed	-0.124	0.675855
35.2	not assigned.unknown	os.43236.1.s1_at	Transcript	(loc_os08g32520):12008.m07246 protein expressed protein	-0.123384	0.596295
35.2	not assigned.unknown	os.24496.1.s1_at	Transcript	(loc_os01g13490):12001.m07958 protein expressed protein	-0.151127	0.552468
35.2	not assigned.unknown	os.15780.1.s1_at	Transcript	(loc_os02g08220):12002.m06168 protein expressed protein	0.087559	2.452
35.2	not assigned.unknown	osaffx.17937.1.s1_at	Transcript	(loc_os09g27670):12009.m05918 protein hypothetical protein	-0.106828	0.504838
35.2	not assigned.unknown	os.15725.1.s1_at	Transcript	(loc_os03g64050):12003.m11270 protein receptor protein kinase-like protein, putative, expressed	-0.0467503	0.710895
35.2	not assigned.unknown	osaffx.3034.1.s1_at	Transcript	(loc_os02g51119):12002.m100582 protein expressed protein	-0.187273	0.653282
35.2	not assigned.unknown	os.15573.1.a1_s_at	Transcript	(loc_os04g58734):12004.m101773 protein expressed protein	0.0829577	2.0451
35.2	not assigned.unknown	osaffx.11799.1.s1_at	Transcript	(loc_os01g69200):12001.m13020 protein regulatory protein, putative, expressed	0.20131	0.536768
35.2	not assigned.unknown	os.9326.1.s1_at	Transcript	(loc_os02g30470):12002.m100772 protein expressed protein	0.1494	0.686785
35.2	not assigned.unknown	os.4769.1.s1_at	Transcript	NO_MATCH	0.0115938	0.640708
35.2	not assigned.unknown	os.17323.2.s1_at	Transcript	(loc_os02g48190):12002.m09853 protein expressed protein	-0.110114	0.765357
35.2	not assigned.unknown	os.54853.1.s1_at	Transcript	NO_MATCH	-0.12826	0.631167
35.2	not assigned.unknown	os.7032.1.s1_at	Transcript	NO_MATCH	-0.130095	0.586756
35.2	not assigned.unknown	os.24363.1.a1_at	Transcript	NO_MATCH	-0.088644	0.816385
35.2	not assigned.unknown	osaffx.16798.1.s1_s_at	Transcript	MULTIPLE HITS: (loc_os08g02939,loc_os08g02909) loc_os08g02939: 12008.m04437 protein expressed proteinloc_os08g02909: 12008.m04434 protein expressed protein	0.0224942	1.15561
35.2	not assigned.unknown	os.5213.1.s1_at	Transcript	(loc_os02g44720):12002.m09512 protein expressed protein	0.0501845	0.561151
35.2	not assigned.unknown	os.4940.1.s1_at	Transcript	(loc_os06g46970):12006.m09223 protein expressed protein	0.133079	0.902554
35.3	not assigned.disagreeing hits	os.38580.1.s1_at	Transcript	MULTIPLE DISAGREEING HITS: (loc_os07g07230,loc_os07g07240) loc_os07g07230: 12007.m05182 protein ATP binding protein, putative, expressedloc_os07g07230: 12007.m05182 protein ATP binding protein, putative, expressedloc_os07g07240: 12007.m05183 protein ubiquitin-conjugating enzyme E2-17 kDa, putative, expressed	0.183267	0.518036
